# Supplementary material for: Positive and negative regulation of transferred nif genes mediated by indigenous GlnR in Gram-positive Paenibacillus polymyxa
Source: PLoS Genet. 2018 Sep 28;14(9):e1007629. doi: 10.1371/journal.pgen.1007629 (PMC6191146; doi:10.1371/journal.pgen.1007629)
Supplement: S1 Dataset — (XLSX) [file pgen.1007629.s014.xlsx]

## Sheet: Figure 1
Figure 1A
		0 mM	1 mM	5 mM	10 mM	50 mM	100 mM
WT	replicate 1	3673.67	213.89	0	4.69	0	5.76
	replicate 2	3824.54	276.45	10.34	3.13	5.94	0
	replicate 3	3321.79	312.8	6.35	5.89	8.72	10.6
	replicate 4	3901.71	303.29	4.76	2.55	0	3.93
	replicate 5	3505.48	237.94	9.9	4.82	4.64	6.75
ΔglnR	replicate 1	93.27	131.73	108.84	99.98	106.62	102.61
	replicate 2	98.39	109.75	103.3	108.43	122.43	131.73
	replicate 3	97.24	122.64	110.46	106.77	103.22	105.68
	replicate 4	105.33	76.62	98.34	92.11	87.53	83.17
	replicate 5	109.63	92.89	107.67	89.87	99.86	94.13
ΔglnR/glnR	replicate 1	3294.67	232.02	6.94	4.39	0	8.73
	replicate 2	3659.25	221.57	3.75	6.72	1.89	3.41
	replicate 3	3432.5	245.13	5.82	5.02	0	10.62
	replicate 4	3306.83	237.51	0	3.26	3.53	11.44
	replicate 5	3587.32	233.9	1.69	3.27	0	7.31
WT/glnR	replicate 1	2119.15	1410.52	989.94	906.87	821.5	881.57
	replicate 2	2434.3	1477.88	781.48	953.42	964.66	924.27
	replicate 3	1897.05	1283.82	1069.08	960.21	1108.57	1076.36
	replicate 4	2378.82	1453.29	1053.97	1038.46	956.52	1015.13
	replicate 5	2481.47	1510.54	972.3	1023.84	982.15	982.5
Figure 1B
		WT (0 mM)	WT (100 mM)	ΔglnR (0 mM)	ΔglnR (100 mM)
nifH	replicate 1	16.1703	1.12388	176.704	128.499
	replicate 2	16.3388	0.956988	138.28	152.731
	replicate 3	16.2754	0.989273	168.405	173.102
nifD	replicate 1	17.3671	0.844126	188.558	151.642
	replicate 2	17.1087	1.00965	156.695	177.421
	replicate 3	16.9257	1.14623	170.698	181.454
nifK	replicate 1	17.3293	0.859865	183.974	154.466
	replicate 2	17.0547	1.04015	142.092	169.913
	replicate 3	16.974	1.09999	173.904	183.974
Figure 1C
		0 mM	100 mM
WT	replicate 1	3917.52	-10.4
	replicate 2	3336.24	28.89
	replicate 3	3368.81	13.84
	replicate 4	3782.11	-20.36
	replicate 5	3423.79	-7.33
ΔglnR	replicate 1	315.3	387.28
	replicate 2	452.03	493.21
	replicate 3	489.52	169.82
	replicate 4	341.85	368.32
	replicate 5	298.38	435.56
Figure 1D
		0 mM	100 mM
glnR	replicate 1	9.80126	0.801276
	replicate 2	12.4284	1.01605
	replicate 3	9.42128	0.770212
Figure 1E
		0 h	1 h	2 h	3 h	4 h	6 h	8 h
nifH	replicate 1	1.1651	0.869005	579.595	1686.36	1948.57	1272.39	616.216
	replicate 2	0.858939	0.888334	642.46	1075.16	1188.48	1113.64	538.342
	replicate 3	0.975959	0.821141	715.095	1659.56	1966.36	1383.72	603.229
glnR	replicate 1	0.650819	0.705917	13.4355	24.6646	16.7008	2.62381	1.3805
	replicate 2	1.4026	0.738065	11.5773	17.5906	14.6507	2.03245	1.24096
	replicate 3	0.946584	0.74316	20.7078	21.2852	19.0827	3.0766	1.5113

## Sheet: Figure 2
Figure 2A
		WT	ΔglnA1	ΔglnA	ΔglnA/glnA	ΔglnRA	ΔglnRA/glnRA
0 mM	replicate 1	3749.97	3905.38	627.88	2959.64	42.31	3309.55
	replicate 2	3323.23	3507.84	713.62	2747.99	88.56	3509.39
	replicate 3	3697.73	2948.02	687.33	3057.27	36.71	3208.2
	replicate 4	3627.22	3498.32	591.5	3276.9	42.91	2977.62
	replicate 5	3317.23	3470.6	635.29	2719.91	38.89	2893.45
100 mM	replicate 1	3.23	44.36	593.22	0	35.23	2.6
	replicate 2	0	40.36	677.56	0	69.82	0
	replicate 3	0	14	609.72	1.74	51.97	0
	replicate 4	1.26	0	623.11	6.76	63.89	0
	replicate 5	3.78	1.03	669.82	0	38.32	0
Figure 2B
		WT	ΔglnA1	ΔglnA	ΔglnRA
nifH (0 mM)	replicate 1	1307.81	1068.85	650.11	128.681
	replicate 2	1606.43	1632.54	514.238	69.6525
	replicate 3	1638.94	1611.51	665.975	75.8886
nifH (100 mM)	replicate 1	1.12388	0.976776	532.139	110.293
	replicate 2	0.956988	1.2654	530.226	89.5854
	replicate 3	0.989273	1.29216	783.95	100.574

## Sheet: Figure 3
Figure 3A								Figure 3B									Figure 3C
Time	0 mM	0.2 mM	0.4 mM	0.8 mM	1.6 mM	3.2 mM		Time	0 nM	6.25 nM	12.5 nM	25 nM	50 nM	100 nM	200 nM		Time	GlnR+GS1	Time	GlnR+FBI-GS1	Time	GlnRΔ25+FBI-GS
95.5	0.20898	0.35498	0.20361	0.18262	0.36499	0.18384		71.5	0.00317	0.25391	0.33301	0.34814	0.39966	0.44751	0.4751		-19	-0.76117	-24	-0.4353	-9	0.02295
96.5	0.10645	0.25415	0.12256	0.15674	0.29126	0.29712		72.5	0.10523	0.38989	0.28857	0.21362	0.46265	0.30322	0.4082		-18	-0.72821	-23	-0.36975	-8	0.06128
97.5	-0.14673	0.18579	0.13818	0.11768	0.20361	0.34936		73.5	0.05029	0.23389	0.33691	0.22046	0.30518	0.27051	0.32105		-17	-0.58453	-22	-0.19824	-7	-0.07544
98.5	-0.09351	0.16187	0.21533	0.12988	0.07446	0.36694		74.5	0.0166	0.27002	0.31665	0.30835	0.27515	0.27759	0.14966		-16	-0.55133	-21	-0.27014	-6	-0.06177
99.5	-0.01294	0.08838	0.16357	0.03564	0.15112	0.35523		75.5	0.12793	0.27222	0.29346	0.23291	0.29785	0.29907	0.15576		-15	-0.42395	-20	-0.38843	-5	0.03247
100.5	0.04785	0.15356	0.1023	0.08374	0.18994	0.29224		76.5	-0.00562	0.0625	0.302	0.07739	0.1189	0.18799	0.17969		-14	-0.38763	-19	-0.30444	-4	0.01758
101.5	0.01147	0.15649	0.0769	0.05518	0.1294	0.18604		77.5	-0.0166	0.04834	0.15601	0.21313	0.23706	0.20898	0.1543		-13	-0.33923	-18	-0.37402	-3	0.22217
102.5	0.06982	0.14404	0.06665	-0.000732422	-0.01904	0.17432		78.5	-0.2456	0.1438	0.15405	0.18042	0.04419	0.1958	0.02588		-12	-0.34271	-17	-0.23108	-2	0.19824
103.5	0.0127	0.0896	-0.00269	0.08838	0.0791	0.13306		79.5	-0.07861	0.02344	0.09277	0.1145	0.09448	0.02661	0.11792		-11	-0.22864	-16	-0.24976	-1	-0.19702
104.5	0.06787	0.05566	0.04102	0.15259	0.03613	0.12793		80.5	0.07861	0.04028	0.09229	0.15063	0.13013	0.0625	0.02197		-10	-0.18536	-15	-0.18616	0	8.03833
105.5	-0.07275	0.05371	0.04443	0.104	-0.04858	0.01904		81.5	0.05518	0.11523	0.0498	0.05273	0.00488	0.22315	0.14136		-9	-0.04047	-14	-0.19238	1	10.0051
106.5	0.01733	-0.06372	0.09692	-0.05054	-0.12427	-0.12646		82.5	-0.04126	0.0061	0.04541	-0.12305	-0.13306	-0.01831	0.00146		-8	0.11585	-13	-0.15332	2	10.0352
107.5	0.08691	-0.06274	-0.04761	-0.02612	-0.23584	-0.15601		83.5	0.0127	0.04565	-0.1062	-0.05737	-0.06372	0.01221	-0.09619		-7	0.12134	-12	-0.10828	3	11.6538
108.5	0.06812	-0.09912	-0.18335	-0.05664	-0.11157	-0.30225		84.5	-0.17041	-0.09961	-0.06348	-0.19995	-0.23852	0.04663	0.02612		-6	0.21277	-11	-0.13452	4	12.7483
109.5	0.06006	-0.07495	-0.19287	-0.07007	-0.22388	-0.32056		85.5	-0.10791	0.0498	-0.00879	-0.32007	-0.24292	-0.13745	-0.1875		-5	0.34705	-10	-0.04626	5	13.521
110.5	0.12646	-0.13062	-0.13916	-0.12134	-0.15576	-0.44873		86.5	0.13403	-0.17041	-0.16309	-0.02661	-0.12793	-0.14331	-0.30395		-4	0.43103	-9	-0.03296	6	14.1433
111.5	-0.01001	-0.36035	-0.14966	-0.05444	-0.03223	-0.31445		87.5	0.03052	-0.15674	-0.12793	-0.18115	-0.04102	-0.20264	-0.20972		-3	0.35803	-8	0.05872	7	14.7305
112.5	-0.1853	-0.19043	-0.24365	-0.25757	0.00635	-0.23047		88.5	0.0708	-0.21021	-0.24292	-0.02539	-0.25513	-0.11816	-0.1333		-2	0.47833	-7	0.0022	8	15.2991
113.5	-0.15552	-0.36352	-0.10669	-0.28686	-0.20996	-0.4021		89.5	0.11304	-0.21362	-0.3772	-0.17578	-0.27637	-0.40698	-0.07983		-1	0.67566	-6	0.02551	9	15.6472
114.5	-0.24146	-0.25122	-0.08057	-0.27368	-0.354	-0.50073		90.5	-0.11816	-0.26148	-0.41553	-0.25781	-0.28711	-0.27417	-0.16528		0	-0.47986	-5	0.11035	10	16.1409
115.5	-0.16846	-0.18726	-0.15747	-0.30835	-0.28882	-0.46436		91.5	0.09424	-0.198	-0.33423	-0.18164	0.15942	-0.51001	-0.11987		1	18.971	-4	0.01733	11	16.4211
116.5	-0.13184	-0.32373	-0.45435	-0.45923	-0.34155	-0.49585		92.5	0.27148	-0.20361	-0.25293	0.43872	0.19898	0.15869	0.36939		2	24.4568	-3	-0.04944	12	16.812
117.5	-0.13062	-0.34473	-0.3501	-0.46143	-0.31396	-0.49756		93.5	0.14233	-0.08594	-0.1416	0.18359	-0.39917	6.12329	1.26123		3	33.2631	-2	0.00647	13	17.0754
118.5	-0.16943	-0.40942	-0.32007	-0.4917	-0.44189	-0.37256		94.5	-0.13037	2.23193	3.23486	29.1965	30.1973	73.4966	100.391		4	39.7745	-1	0.13611	14	17.2898
119.5	-0.13135	-0.36963	-0.40039	-0.5686	-0.55371	-0.46582		95.5	1.02979	6.3623	15.0784	19.8459	31.6497	73.2688	102.928		5	44.7452	0	0.5061	15	17.446
120.5	-0.10718	-0.3147	-0.24072	-0.54883	-0.50928	-0.48584		96.5	-4.21948	7.5249	14.3208	42.3965	61.0518	110.293	151.148		6	48.7104	1	4.31506	16	17.7913
121.5	0.28223	-6.79468	-12.283	0.22437	0.14771	-0.21558		97.5	-2.79199	16.4695	28.3188	58.5378	84.1819	134.231	180.85		7	51.9556	2	22.5292	17	18.0808
122.5	3.29126	20.4644	32.0063	-11.5303	-18.5779	-31.2549		98.5	-1.75098	23.4739	38.7993	71.5164	101.25	151.996	201.38		8	54.9632	3	37.4506	18	18.1355
123.5	-2.95435	-1.24512	2.28296	46.3645	87.7124	148.573		99.5	-1.49023	29.7351	47.7222	82.5916	115.21	166.124	217.109		9	57.3858	4	46.8549	19	18.1965
124.5	-2.36182	1.04517	5.45264	13.0388	27.8804	58.3877		100.5	-1.36035	34.9871	55.7959	92.2676	126.794	178.1	229.992		10	59.6845	5	54.0814	20	18.4849
125.5	-1.90063	2.33691	6.98779	15.6204	31.6572	62.1897		101.5	-1.11865	40.282	63.1899	100.908	137.224	188.53	240.759		11	61.4936	6	60.1428	21	18.625
126.5	-1.73193	2.85522	7.52148	16.5728	33.2751	64.4163		102.5	-1.11475	45.3101	69.9795	109.074	146.528	197.43	250.275		12	63.2862	7	65.3397	22	18.8743
127.5	-1.55835	3.28296	7.80347	17.3564	34.218	66.1123		103.5	-1.05029	50.2512	76.4766	116.275	154.511	205.221	258.414		13	64.8132	8	69.7291	23	18.9521
128.5	-1.39282	3.51123	7.97388	17.7139	34.927	67.2375		104.5	-1.23413	54.8523	82.4495	123.047	161.698	212.224	265.855		14	66.1651	9	73.713	24	19.1907
129.5	-1.34399	3.69629	8.1355	18.0723	35.6357	68.2959		105.5	-1.15771	59.1011	87.9541	129.309	168.198	218.971	272.279		15	67.3034	10	77.171	25	19.1831
130.5	-1.32642	3.78662	8.33789	18.3572	36.2126	69.208		106.5	-1.13062	63.2024	93.2092	135.162	174.484	224.771	278.041		16	68.546	11	80.3983	26	19.644
131.5	-1.19507	4.05444	8.50391	18.6448	36.5686	70.3364		107.5	-1.04004	67.3269	98.2805	140.466	180.154	230.198	283.537		17	69.7026	12	83.244	27	19.7925
132.5	-1.16772	4.19043	8.52393	18.9868	37.0278	71.1196		108.5	-1.09082	71.4614	102.995	145.395	185.367	235.299	288.628		18	70.7299	13	85.9404	28	19.7261
133.5	-1.24316	4.52051	8.72314	19.2896	37.4509	71.9631		109.5	-1.24683	74.8369	107.456	150.141	190.344	239.939	293.126		19	71.7768	14	88.3099	29	19.8262
134.5	-1.19751	4.4873	8.81763	19.4111	37.7671	72.6455		110.5	-1.14453	78.4512	111.581	154.645	194.594	244.292	297.563		20	72.5659	15	90.5967	30	20.1194
135.5	-1.22803	4.62256	8.86914	19.5337	38.106	73.5735		111.5	-1.09448	81.9839	115.7	158.66	199.052	248.138	301.404		21	73.462	16	92.6823	31	20.2163
136.5	-1.17627	4.69434	8.94849	19.9231	38.3459	74.1912		112.5	-1.22339	85.1624	119.606	162.702	203.135	251.913	305.213		22	74.1921	17	94.7689	32	20.5146
137.5	-1.1665	4.6853	9.02197	19.9971	38.7205	74.9243		113.5	-1.2417	88.2991	123.323	166.698	206.834	255.541	308.921		23	74.9389	18	96.6764	33	20.4932
138.5	-1.0376	4.8396	9.15674	20.1997	38.9417	75.145		114.5	-1.31201	91.4956	126.855	170.23	210.383	259.036	312.127		24	75.6964	19	98.4307	34	20.5781
139.5	-1.19702	5.03882	9.30591	20.3857	39.2805	75.5989		115.5	-1.23633	94.385	130.274	173.625	213.864	262.148	315.071		25	76.4155	20	100.098	35	20.6165
140.5	-1.26123	5.0271	9.35791	20.6262	39.6343	76.1638		116.5	-1.17871	97.4907	133.606	177.005	217.014	265.192	318.177		26	76.8986	21	101.797	36	20.8018
141.5	-1.10327	5.12549	9.54248	20.7224	39.9995	76.8279		117.5	-1.08667	100.343	136.874	180.303	220.174	267.96	320.986		27	77.5424	22	103.351	37	20.7585
142.5	-1.14502	5.18652	9.54688	20.6758	40.0505	77.3403		118.5	-1.19971	102.907	139.747	183.28	223.024	270.617	323.62		28	78.1346	23	104.676	38	21.0034
143.5	-1.09351	5.24634	9.69604	20.969	40.2502	77.8181		119.5	-1.22217	105.762	142.752	186.013	225.701	273.21	326.257		29	78.4893	24	106.212	39	21.1812
144.5	-1.0459	5.32471	9.87744	21.093	41.0493	78.3455		120.5	-1.07324	108.259	145.656	188.913	228.511	275.853	328.748		30	79.112	25	107.683	40	21.2473
145.5	-1.13623	5.29834	9.82007	21.2815	40.8264	78.6594		121.5	-1.12671	110.799	148.334	191.49	230.907	278.202	331.179		31	79.5495	26	108.967	41	21.2344
146.5	-1.12012	5.30054	9.82153	21.5349	40.9373	79.2424		122.5	-1.14746	113.348	150.979	194.192	233.691	280.54	333.233		32	80.0167	27	110.264	42	21.2219
147.5	-1.06689	5.354	10.0269	21.4917	41.2659	80.1047		123.5	-1.20142	115.759	153.567	196.62	236.143	282.734	335.507		33	80.5401	28	111.526	43	21.4932
148.5	-1.13672	5.44556	9.96753	21.7122	41.2761	80.7493		124.5	-1.05493	117.876	155.917	199.03	238.353	284.802	337.62		34	80.8189	29	112.643	44	21.5872
149.5	-0.93188	5.51147	10.0671	21.8206	41.501	81.1326		125.5	-1.21558	120.33	158.372	201.37	240.541	286.866	339.81		35	81.1268	30	113.81	45	21.7161
150.5	-1.0188	5.47632	10.2498	21.8091	41.7036	81.5532		126.5	-1.30737	122.354	160.865	203.572	242.57	288.908	341.537		36	81.4975	31	114.981	46	21.6526
151.5	-1.06494	5.57593	10.2715	21.9087	41.9912	82.0083		127.5	-1.13379	124.576	163.334	205.677	244.609	290.721	343.225		37	81.8807	32	116.024	47	21.7512
152.5	-1.07397	5.54248	10.3196	22.1572	42.2712	82.3574		128.5	-1.1355	126.87	165.368	207.853	246.588	292.448	345.093		38	82.1491	33	117.047	48	21.9187
153.5	-0.8728	5.5752	10.2957	22.3733	42.4001	82.7947		129.5	-1.15015	128.836	167.272	209.941	248.305	294.418	346.893		39	82.367	34	118.131	49	21.9409
154.5	-0.88965	5.63232	10.3403	22.4307	42.9146	83.2334		130.5	-1.13574	130.698	169.306	211.696	250.069	296.064	348.599		40	82.6815	35	119.05	50	22.179
155.5	-0.96265	5.69824	10.4233	22.5801	42.8994	83.5591		131.5	-1.25073	132.683	171.397	213.706	252.036	297.724	350.234		41	82.9378	36	119.885	51	22.187
156.5	-0.78809	5.74536	10.4451	22.5967	43.1167	84.6455		132.5	-1.33472	134.839	173.281	215.491	253.713	299.462	351.767		42	83.1154	37	120.847	52	22.2378
157.5	-0.93799	5.71167	10.4719	22.7888	43.2944	85.3811		133.5	-1.38574	136.591	175.076	217.484	255.316	301.25	353.225		43	83.4655	38	121.764	53	22.3237
158.5	-0.82398	5.69702	10.4556	22.7725	43.4348	85.8091		134.5	-1.34131	138.375	177.124	219.283	256.907	302.692	354.8		44	83.7796	39	122.603	54	22.4272
159.5	-1.06616	5.90918	10.6624	22.9744	43.5881	86.0657		135.5	-1.27686	140.245	178.947	220.999	258.706	304.198	356.336		45	83.9362	40	123.375	55	22.2979
160.5	-1.0188	5.93188	10.6707	23.0071	43.7048	86.3845		136.5	-1.17383	141.854	180.774	222.681	260.33	305.521	357.702		46	84.2038	41	124.212	56	22.4973
161.5	-0.95825	5.85913	10.5652	23.113	43.8193	86.8423		137.5	-1.35132	143.694	182.55	224.256	261.834	307.094	359.088		47	84.3128	42	125.032	57	22.5247
162.5	-1.05444	5.94824	10.6584	23.1758	43.9956	87.0076		138.5	-1.11865	145.455	184.019	225.83	263.186	308.416	360.326		48	84.5991	43	125.611	58	21.3215
163.5	-0.90674	6.01978	10.7271	23.3059	44.217	87.3533		139.5	-1.18384	147.127	185.802	227.318	264.718	309.722	361.666		49	84.7974	44	126.457	59	17.9766
164.5	-1.05444	5.97949	10.6477	23.3872	44.1838	87.6282		140.5	-1.19824	148.814	187.545	228.983	266.116	311.017	363.03		50	84.8077	45	127.204	60	13.9949
165.5	-0.9419	6.10498	10.623	23.5088	44.3792	87.9346		141.5	-1.07861	150.424	189.158	230.398	267.5	312.454	364.347		51	84.9002	46	127.777	61	13.5625
166.5	-0.90332	6.07324	10.8035	23.5891	44.7327	88.2786		142.5	-1.04199	152	190.63	231.745	268.759	313.591	365.533		52	85.2111	47	128.387	62	11.9219
167.5	-0.97681	6.18579	10.8013	23.606	44.8115	88.3752		143.5	-1.05688	153.379	192.266	233.06	270.215	314.676	366.658		53	85.3576	48	129.029	63	11.0725
168.5	-0.90405	6.19507	10.7458	23.7466	44.8696	88.5928		144.5	-1.0647	155.086	193.677	234.555	271.534	316.103	367.879		54	85.3677	49	129.909	64	10.3069
169.5	-1.04663	6.13721	10.8931	23.8235	45.0244	88.8147		145.5	-1.05957	156.734	195.059	235.679	272.786	317.143	368.898		55	85.5241	50	130.381	65	9.6687
170.5	-1.07202	6.28809	10.8899	24.0247	45.3159	89.3879		146.5	-1.08252	157.944	196.55	237.125	273.996	318.337	369.809		56	85.574	51	130.935	66	9.04321
171.5	-0.9104	6.27563	10.9343	24.0259	45.4944	89.7126		147.5	-1.02295	159.437	198.051	238.463	275.039	319.402	371.046		57	85.6127	52	131.482	67	8.80469
172.5	-1.0022	6.27954	11.0488	24.1228	45.6404	90.1279		148.5	-0.97046	160.919	199.34	239.73	276.095	320.658	372.09		58	85.6612	53	132.032	68	8.46216
173.5	-0.96387	6.39429	11.0701	24.3228	45.7751	90.408		149.5	-1.02808	162.318	200.416	240.997	277.252	321.646	373.137		59	85.6468	54	132.549	69	8.05908
174.5	-1.02319	6.34351	11.0825	24.3137	46.0627	90.5525		150.5	-1.08228	163.571	201.823	242.059	278.431	322.721	374.16		60	86.1147	55	133.063	70	7.93506
175.5	-0.86255	6.41577	11.0786	24.4524	46.1741	90.9211		151.5	-0.97046	164.725	202.959	242.375	279.19	322.568	374.098		61	79.994	56	133.673	71	7.81909
176.5	-0.9729	6.41895	11.2722	24.4387	46.4397	91.2642		152.5	-1.15308	164.705	203.056	243.028	278.976	323.222	374.548		62	80.658	57	134.119	72	7.39355
177.5	-0.9707	6.35913	11.2532	24.5559	46.4309	91.6494		153.5	-3.24512	168.273	206.487	244.968	283.084	316.572	371.508		63	79.6232	58	134.708	73	7.27612
178.5	-0.94385	6.40332	11.4565	24.7661	46.5564	92.064		154.5	-0.97876	167.186	201.654	248.286	276.825	332.622	368.717		64	79.0034	59	135.102	74	7.25415
179.5	-1.01392	6.38306	11.3381	24.7615	46.624	92.3149		155.5	1.30444	175.069	214.638	247.777	285.163	320.569	367.469		65	78.3214	60	134.172	75	7.20435
180.5	-1.08325	10.9612	17.5796	24.7786	46.7434	92.8545		156.5	2.61279	169.816	207.22	241.874	275.778	311.426	354.419		66	77.851	61	135.107	76	6.84839
181.5	0.27808	-5.6228	-9.17773	46.5452	82.2205	137.522		157.5	0.88184	168.122	204.592	239.11	271.723	306.816	348.116		67	77.2319	62	129.78	77	6.88501
182.5	-0.61963	6.83496	7.32959	-27.8232	-43.1941	-45.9482		158.5	0.26196	167.369	203.053	237.661	269.353	303.549	343.612		68	76.8846	63	128.259	78	6.77075
183.5	1.10815	4.71777	5.15674	10.6409	18.1475	34.156		159.5	0.31348	166.497	201.879	236.465	267.207	300.946	340.064		69	76.3991	64	127.182	79	6.73657
184.5	0.64917	3.56689	4.0249	8.23682	14.4478	30.2407		160.5	0.3938	165.926	201.094	235.239	265.598	298.774	337.104		70	76.0728	65	126.194	80	6.52417
185.5	0.46948	3.25439	3.43091	7.229	13.0149	28.5325		161.5	0.3208	165.617	200.045	234.016	264.008	296.964	334.357		71	75.6631	66	125.456	81	6.66162
186.5	0.51538	2.86353	3.19556	6.7998	12.1958	27.4932		162.5	0.21729	165.121	199.572	233.137	262.824	294.99	331.931		72	75.5181	67	124.821	82	6.57935
187.5	0.37256	2.78955	3.09961	6.59351	11.6272	26.6252		163.5	0.31934	164.824	199.005	232.289	261.417	293.486	329.822		73	75.1369	68	124.1	83	6.43506
188.5	0.29395	2.59741	2.91602	6.28491	11.1475	26.1333		164.5	0.30908	164.556	198.463	231.453	260.462	292.099	327.697		74	74.8041	69	123.508	84	6.3667
189.5	0.37207	2.40015	2.82813	6.03687	10.7727	25.439		165.5	0.30689	164.071	197.745	230.692	259.405	290.468	325.93		75	74.5014	70	122.926	85	6.31201
190.5	0.20483	2.3064	2.56494	5.8313	10.6006	24.9976		166.5	0.25244	163.961	197.475	229.949	258.295	289.096	324.039		76	74.19	71	122.451	86	6.06445
191.5	0.35767	2.2146	2.57861	5.77954	10.3135	24.6064		167.5	0.37988	163.618	197.277	229.252	257.421	287.886	322.333		77	73.9494	72	121.945	87	6.0437
192.5	0.24634	2.00146	2.3374	5.70801	10.0852	24.3416		168.5	0.28174	163.096	196.75	228.576	256.366	286.672	320.77		78	73.7003	73	121.474	88	6.02368
193.5	0.24121	1.8833	2.07544	5.48486	9.94116	23.9998		169.5	0.16333	163.178	196.091	227.737	255.631	285.343	319.302		79	73.5682	74	121.145	89	6.01074
194.5	0.20996	1.93115	2.07422	5.34082	9.82275	23.6406		170.5	0.15527	163.001	195.711	227.371	254.842	284.249	318.023		80	73.378	75	120.659	90	6.01978
195.5	0.08423	1.81226	2.13525	5.177	9.75684	23.2837		171.5	0.17432	162.412	195.229	226.863	254.047	283.224	316.487		81	73.1042	76	120.287	91	6.07422
196.5	0.05249	1.79248	1.98438	4.99927	9.56152	23.2244		172.5	0.229	162.137	194.798	226.288	253.148	282.374	315.323		82	72.8611	77	119.851	92	6.17236
197.5	-0.05298	1.58374	1.89331	5.04126	9.46069	22.9485		173.5	0.07788	161.927	194.371	225.739	252.486	281.372	314.04		83	72.7642	78	119.428	93	6.03198
198.5	0.10327	1.36426	1.9165	4.90332	9.32739	22.7454		174.5	0.18262	161.822	194.099	225.165	251.673	280.259	312.845		84	72.5694	79	119.033	94	5.8894
199.5	-0.01587	1.37476	1.80225	4.67554	9.13574	22.5513		175.5	0.29639	161.585	193.402	224.586	250.787	279.338	311.54		85	72.492	80	118.677	95	5.82153
200.5	-0.03174	1.12793	1.7644	4.56177	8.95068	22.3687		176.5	0.08301	161.181	193.183	224.135	250.334	278.623	310.615		86	72.3666	81	118.27	96	5.78711
201.5	-0.10059	1.09155	1.77734	4.62939	8.91968	22.3481		177.5	0.29419	161.111	192.409	223.827	249.537	277.746	309.605		87	72.2319	82	118.039	97	5.70435
202.5	0.00928	1.11377	1.81616	4.51074	8.79785	22.0908		178.5	0.21802	160.835	190.717	223.204	248.981	276.9	308.443		88	72.1275	83	117.705	98	5.67847
203.5	-0.12231	0.99268	1.72192	4.44043	8.68384	21.9607		179.5	0.0083	160.723	190.045	222.77	248.381	276.187	307.448		89	71.8968	84	117.369	99	5.83936
204.5	-0.14477	1.08667	1.75659	4.39893	8.48804	21.7505		180.5	0.10645	160.825	190.075	222.452	247.733	275.599	306.507		90	71.7431	85	117.082	100	5.81128
205.5	-0.17432	0.88965	1.60205	4.33447	8.65332	21.811		181.5	0.17554	160.332	190.545	221.912	247.168	274.617	305.507		91	71.6241	86	116.814	101	5.70605
206.5	-0.31763	0.87256	1.49609	4.2041	8.51465	21.6396		182.5	0.28369	160.179	190.529	221.592	246.915	273.879	304.732		92	71.5639	87	116.577	102	5.61475
207.5	-0.22803	0.81812	1.31055	4.13525	8.32959	21.55		183.5	0.20874	160.032	190.275	221.318	246.463	273.306	303.842		93	71.4119	88	116.315	103	5.53711
208.5	-0.18018	0.72827	1.07544	4.04272	8.2124	21.4854		184.5	0.22388	159.78	190.214	220.827	246.039	272.665	303.099		94	71.3428	89	115.967	104	5.59766
209.5	-0.23608	0.80493	1.09033	4.14087	8.15918	21.3782		185.5	0.00415	159.867	189.888	220.55	245.28	271.951	302.37		95	71.1713	90	115.657	105	5.72144
210.5	-0.302	0.57983	1.00708	3.96729	7.92944	21.429		186.5	0.17358	159.662	189.572	220.313	244.882	271.318	301.418		96	71.1138	91	115.438	106	5.49829
211.5	-0.17163	0.72485	1.07153	3.94238	7.97217	21.1897		187.5	0.1731	159.26	189.533	219.844	244.419	270.687	300.768		97	70.9807	92	115.163	107	5.45825
212.5	-0.15527	0.67407	1.0625	4.00757	8.15283	20.939		188.5	0.33057	159.238	189.104	219.48	243.823	270.24	300.102		98	71.0378	93	114.91	108	5.62817
213.5	-0.20215	0.55688	1.04028	3.8291	7.91772	20.8459		189.5	0.27905	159.052	188.885	219.096	243.411	269.604	299.167		99	70.9339	94	114.707	109	5.59961
214.5	-0.23071	0.47998	0.99585	3.78247	7.69824	20.7537		190.5	0.1748	158.951	188.749	218.722	242.919	269.037	298.529		100	70.9046	95	114.476	110	5.54492
215.5	-0.24121	0.4978	1.26636	3.82349	7.67871	20.6057		191.5	0.23218	158.884	188.537	218.361	242.661	268.434	297.999		101	70.8709	96	114.189	111	5.6062
216.5	-0.17505	0.41382	1.41992	3.79468	7.65405	20.2412		192.5	0.22241	158.809	188.282	218.141	242.157	268.127	297.218		102	70.7436	97	113.979	112	5.61426
217.5	-0.43213	0.42334	1.22998	3.75977	7.46313	20.1738		193.5	0.27832	158.673	188.197	217.997	242.048	267.464	296.568		103	70.7003	98	113.776	113	5.5835
218.5	-0.29468	0.35693	1.15283	3.67285	7.60693	20.1865		194.5	0.16919	158.393	187.816	217.808	241.802	266.892	295.815		104	70.6006	99	113.619	114	5.57935
219.5	-0.37158	0.3208	1.12817	3.61426	7.48193	20.1826		195.5	0.2478	158.329	187.816	217.478	241.119	266.434	295.163		105	70.6181	100	113.311	115	5.48926
220.5	-0.41309	0.37524	1.00928	3.55835	7.30029	20.0129		196.5	0.40479	158.362	187.553	217.043	240.518	265.976	294.524		106	70.5181	101	113.205	116	5.36646
221.5	-0.33838	0.43726	1.00757	3.52515	7.146	20.0498		197.5	0.27588	158.086	187.289	216.63	240.407	265.413	293.934		107	70.4261	102	113.018	117	5.57959
222.5	-0.375	0.25293	0.84766	3.5481	7.05811	19.9373		198.5	0.23486	158.145	187.118	216.275	240.006	264.868	293.452		108	70.5179	103	112.917	118	5.47852
223.5	-0.51392	0.20996	0.90796	3.60449	7.19946	19.9192		199.5	0.21606	157.997	186.906	216.25	239.744	264.393	292.827		109	70.4611	104	112.626	119	5.40771
224.5	-0.5332	0.20605	0.90967	3.5542	7.03174	20.0334		200.5	0.0686	157.858	186.796	215.967	239.34	264.064	292.233		110	70.4877	105	112.415	120	5.39063
225.5	-0.59863	0.10986	0.82178	3.3772	7.09717	19.8728		201.5	0.26367	157.794	186.62	215.7	238.896	263.651	291.755		111	70.424	106	112.253	121	5.32715
226.5	-0.70679	0.01343	0.80737	3.43213	6.93335	19.5889		202.5	0.25439	157.853	186.364	215.572	238.691	263.219	291.442		112	70.4229	107	112.121	122	5.30811
227.5	-0.63281	0.04053	0.83398	3.3313	6.82861	19.8403		203.5	0.36304	157.708	186.073	215.236	238.227	262.761	290.757		113	70.2947	108	111.969	123	5.21558
228.5	-0.60864	0.06787	0.82666	3.11328	7.02173	19.7927		204.5	0.70361	157.406	186.083	214.992	237.842	262.293	290.164		114	70.3636	109	111.72	124	5.32031
229.5	-0.55713	0.08105	0.78296	3.2583	7.09473	19.7712		205.5	0.47046	157.136	185.931	214.553	237.699	261.986	289.623		115	70.4174	110	111.537	125	5.5144
230.5	-0.42749	0.02002	0.81103	3.25098	7.09863	19.792		206.5	0.37817	157.213	185.776	214.616	237.3	261.506	289.11		116	70.4378	111	111.399	126	5.43066
231.5	-0.39233	-0.15503	0.85547	3.32983	7.24854	19.6692		207.5	0.40601	157.216	185.438	214.188	236.96	261.081	288.393		117	70.2869	112	111.209	127	5.18188
232.5	-0.60449	-0.06763	0.86572	3.20361	7.13647	19.8066		208.5	0.34351	156.976	185.247	214.005	236.716	260.677	288.061		118	70.2745	113	111.054	128	5.43311
233.5	-0.42285	0.04199	0.83057	3.20947	7.04663	19.6506		209.5	0.51416	156.9	185.207	213.77	236.425	260.249	287.671		119	70.2475	114	110.828	129	5.41528
234.5	-0.63232	-0.22144	0.81665	3.3313	7.09668	19.6072		210.5	0.48486	156.923	185.007	213.491	235.974	260.074	287.24		120	70.2811	115	110.685	130	5.3855
235.5	-0.6001	-0.32398	0.80029	3.13647	6.98926	19.4619		211.5	0.30371	156.751	184.881	213.34	235.699	259.519	286.682		121	70.2885	116	110.54	131	5.37842
236.5	-0.46606	-0.22437	0.76758	3.06421	6.96582	19.5271		212.5	0.38061	156.531	184.76	213.029	235.5	259.237	286.216		122	70.4218	117	110.435	132	5.33081
237.5	-0.38135	-0.32446	0.69141	3.22266	6.8811	19.4431		213.5	0.40942	156.576	184.499	212.829	235.269	258.941	285.832		123	70.4483	118	110.354	133	5.36523
238.5	-0.51392	-0.31494	0.73828	3.1145	6.8374	19.4514		214.5	0.42944	156.477	184.374	212.574	235.048	258.469	285.446		124	70.4643	119	110.174	134	5.30518
239.5	-0.60181	-0.25879	0.66675	3.13721	6.77222	19.3877		215.5	0.41748	156.196	184.147	212.311	234.55	258.197	284.808		125	70.5529	120	110.039	135	5.39966
240.5	-0.70337	-0.35571	0.41138	3.04785	6.83423	19.1711		216.5	0.43994	156.284	184.128	212.151	234.271	258.043	284.393		126	70.6518	121	109.841	136	5.22729
241.5	-0.66846	-0.43189	0.4519	2.91504	6.81274	18.915		217.5	0.45215	156.177	184.052	212.127	234.145	257.594	284.206		127	70.5421	122	109.781	137	5.09131
242.5	-0.63184	-0.33227	0.36841	2.94434	6.7251	18.8625		218.5	0.31738	155.963	183.745	211.875	233.724	257.23	283.609		128	70.6065	123	109.501	138	5.30518
243.5	-0.67749	-0.43872	0.40112	2.82446	6.57178	18.8989		219.5	0.40796	155.84	183.607	211.681	233.656	256.883	283.161		129	70.5888	124	109.459	139	5.09888
244.5	-0.67041	-0.46973	0.30884	2.83374	6.521	18.7249		220.5	0.34399	155.898	183.455	211.314	233.406	256.679	282.772		130	70.6225	125	109.396	140	5.29639
245.5	-0.76587	-0.43433	0.25269	2.82178	6.5061	18.717		221.5	0.36328	155.844	183.414	211.155	233.006	256.214	282.473		131	70.6081	126	109.338	141	5.20215
246.5	-0.71069	-0.43066	0.30664	2.84937	6.49829	18.7002		222.5	0.31738	155.759	183.216	210.834	232.804	255.806	281.9		132	70.6642	127	109.312	142	5.28833
247.5	-0.71143	-0.4917	0.25757	2.74048	6.51855	18.7002		223.5	0.26807	155.736	183.02	210.841	232.62	255.66	281.522		133	70.7932	128	109.121	143	5.17139
248.5	-0.70801	-0.70947	0.30786	2.646	6.38379	18.4829		224.5	0.47778	155.566	182.873	210.591	232.406	255.271	281.286		134	70.7835	129	109.053	144	5.21899
249.5	-0.59863	-0.63696	0.18774	2.87817	6.34863	18.6274		225.5	0.31738	155.419	182.885	210.378	232.163	254.873	281.058		135	70.7866	130	108.705	145	5.23657
250.5	-0.58105	-0.53003	0.09375	2.77637	6.38965	18.5564		226.5	0.18408	155.289	182.67	210.203	231.942	254.663	280.572		136	70.8425	131	108.619	146	5.21997
251.5	-0.69263	-0.69873	0.20581	2.84473	6.3606	18.5845		227.5	0.14819	155.333	182.333	210.153	231.589	254.337	280.149		137	70.8233	132	108.602	147	5.20581
252.5	-0.67285	-0.66773	0.17505	2.83423	6.34399	18.4517		228.5	0.38818	154.988	182.362	209.955	231.415	254.264	279.777		138	70.8803	133	108.554	148	5.2749
253.5	-0.74438	-0.6748	0.08203	2.68921	6.31592	18.5156		229.5	0.23999	155.126	182.293	209.594	231.126	253.997	279.585		139	71.0639	134	108.36	149	5.28345
254.5	-0.88892	-0.7771	0.07813	2.61694	6.30298	18.4351		230.5	0.2583	155.122	182.13	209.364	230.849	253.289	279.017		140	71.0714	135	108.123	150	5.28906
255.5	-0.68335	-0.67993	0.07471	2.59229	6.28394	18.2971		231.5	0.17041	155.011	182.006	209.23	230.668	253.052	278.938		141	71.0604	136	108.081	151	5.04614
256.5	-0.7063	-0.88062	-0.03076	2.59741	6.3147	17.6318		232.5	0.06543	154.804	181.907	209.172	230.476	252.856	278.323		142	71.2014	137	107.988	152	5.10278
257.5	-0.74463	-0.7627	0.11743	2.67822	6.34985	17.5442		233.5	0.15332	154.83	181.78	208.95	230.39	252.644	278.036		143	71.0854	138	107.906	153	5.14478
258.5	-0.73413	-0.72534	0.0188	2.53442	6.30054	17.3782		234.5	0.14893	154.663	181.679	208.932	230.211	252.224	277.791		144	71.1776	139	107.771	154	5.10693
259.5	-0.87353	-0.80957	-0.04639	2.48145	6.00171	17.4653		235.5	0.32324	154.497	181.489	208.722	229.943	251.961	277.43		145	71.169	140	107.707	155	5.14844
260.5	-0.85132	-0.84204	-0.04761	2.48682	6.19751	17.3154		236.5	0.3064	154.496	181.325	208.507	229.711	251.886	276.922		146	71.3467	141	107.56	156	5.34253
261.5	-0.78101	-0.80566	-0.2085	2.40405	6.26733	17.3774		237.5	0.32398	154.555	181.198	208.349	229.415	251.486	276.603		147	71.2283	142	107.589	157	5.2832
262.5	-0.83105	-0.86084	-0.23315	2.35132	6.12207	17.2458		238.5	0.29028	154.458	181.051	208.245	229.215	251.099	276.427		148	71.4061	143	107.306	158	5.04785
263.5	-0.74194	-0.87183	-0.05713	2.27002	6.17529	17.2808		239.5	0.37598	154.419	180.955	208.042	229.086	250.932	275.982		149	71.5526	144	107.231	159	5.07935
264.5	-0.93726	-0.89868	-0.14893	2.29272	6.18774	17.2522		240.5	0.5498	154.185	180.965	208.016	228.766	250.728	275.617		150	71.5451	145	107.215	160	5.12451
265.5	-0.88525	-0.94873	-0.28442	2.42871	6.06738	17.1633		241.5	0.54663	154.189	180.742	207.786	228.6	250.514	275.34		151	71.6115	146	107.119	161	5.125
266.5	-0.91553	-0.96973	-0.27661	2.13574	5.88843	17.1802		242.5	0.32471	154.147	180.745	207.34	228.526	250.235	275.154		152	71.6912	147	106.988	162	5.16016
267.5	-0.88892	-1.09595	-0.33716	2.16919	5.96631	17.0291		243.5	0.43066	154.159	180.799	207.327	228.211	250.075	274.739		153	71.6823	148	106.914	163	5.12451
268.5	-0.87598	-1.08154	-0.35474	2.29663	5.84937	17.2258		244.5	0.37329	153.919	180.71	207.328	228.113	249.853	274.503		154	71.8034	149	106.803	164	5.09009
269.5	-0.9314	-1.02319	-0.19458	2.10376	5.70605	17.1501		245.5	0.27856	154.023	180.331	207.217	227.732	249.448	274.309		155	71.9803	150	106.764	165	5.18188
270.5	-0.93188	-1.04175	-0.26611	2.05078	5.89673	16.9456		246.5	0.36377	153.758	180.349	207.046	227.687	249.419	274.188		156	71.937	151	106.644	166	5.18164
271.5	-0.93799	-1.06592	-0.31763	2.05762	5.68481	17.0127		247.5	0.33301	153.677	180.242	206.903	227.304	249.01	273.629		157	71.9893	152	106.569	167	4.97583
272.5	-1.09009	-1.09009	-0.43823	2.07715	5.64502	16.8682		248.5	0.23169	153.617	180.114	206.55	227.151	248.69	273.369		158	72.0893	153	106.549	168	5.12646
273.5	-1.00439	-1.17236	-0.4563	2.21143	5.69043	16.832		249.5	0.42749	153.644	179.995	206.373	227.045	248.511	273.023		159	72.1706	154	106.44	169	5.20435
274.5	-0.8938	-1.10913	-0.39844	2.01978	5.61499	16.8743		250.5	0.42358	153.483	179.948	206.277	226.913	248.318	272.938		160	72.2752	155	106.301	170	5.21948
275.5	-0.927	-1.18823	-0.52002	2.11816	5.63037	16.7834		251.5	0.31738	153.426	179.931	206.295	226.675	247.991	272.598		161	72.2693	156	106.299	171	4.97021
276.5	-0.8728	-1.20337	-0.51416	1.91748	5.51001	16.7437		252.5	0.16138	153.302	179.701	205.982	226.67	247.698	272.467		162	72.3499	157	106.139	172	5.08594
277.5	-1.03271	-1.22314	-0.50073	1.9231	5.49194	16.8889		253.5	0.21191	153.6	179.548	205.883	226.44	247.677	272.173		163	72.4526	158	106.088	173	5.0835
278.5	-1.11816	-1.18604	-0.49683	1.91187	5.37744	16.77		254.5	0.39746	153.38	179.442	205.893	226.17	247.505	271.707		164	72.6779	159	106.094	174	5.17847
279.5	-1.04077	-1.16895	-0.61011	1.85669	5.54053	16.8906		255.5	0.55371	153.382	179.477	205.626	226.091	247.168	271.656		165	72.7839	160	105.96	175	5.16211
280.5	-0.99853	-1.3623	-0.59058	1.88086	5.55933	16.8394		256.5	0.23023	153.4	179.458	205.633	225.922	246.833	271.263		166	72.7564	161	105.887	176	5.15479
281.5	-1.22949	-1.26929	-0.54492	1.99194	5.59521	16.6926		257.5	0.31152	153.305	179.383	205.71	225.773	246.731	271.123		167	72.8249	162	105.736	177	5.37378
282.5	-1.07129	-1.2771	-0.60742	1.85205	5.7124	16.6899		258.5	0.42017	153.24	179.31	205.42	225.632	246.644	270.929		168	72.8542	163	105.635	178	5.17114
283.5	-1.2334	-1.29346	-0.68164	1.83228	5.41187	16.6924		259.5	0.49707	153.109	179.112	205.195	225.388	246.238	270.508		169	73.019	164	105.593	179	5.04761
284.5	-1.06738	-1.44556	-0.70752	1.85107	5.16626	16.667		260.5	0.36035	153.045	178.843	204.981	225.155	246.196	270.273		170	73.0053	165	105.52	180	5.13574
285.5	-1.10181	-1.32397	-0.78467	1.86279	5.0896	16.6311		261.5	0.25049	152.894	178.701	205.108	224.992	246.122	269.927		171	73.1994	166	105.502	181	5.05615
286.5	-1.09106	-1.34155	-0.73852	1.78247	5.06982	16.4951		262.5	0.39355	152.925	178.832	204.793	224.86	245.857	269.752		172	73.1635	167	105.438	182	5.11914
287.5	-1.05591	-1.51514	-0.73242	1.79639	5.04858	16.4192		263.5	0.4165	152.808	178.756	204.65	224.664	245.679	269.656		173	73.2589	168	105.322	183	5.00269
288.5	-1.1377	-1.45532	-0.75586	1.75024	4.86694	16.5432		264.5	0.3977	152.664	178.71	204.416	224.579	245.494	269.557		174	73.3146	169	105.319	184	5.14746
289.5	-1.36841	-1.55566	-0.875	1.65747	4.9397	16.3669		265.5	0.43481	152.63	178.63	204.295	224.386	245.238	269.18		175	73.3947	170	105.231	185	5.07666
290.5	-1.18457	-1.34473	-0.90039	1.61841	4.89819	16.2993		266.5	0.22754	152.593	178.588	204.197	224.317	244.999	268.862		176	73.5511	171	105.136	186	5.02417
291.5	-1.18726	-1.53296	-0.75	1.62915	4.82983	16.1885		267.5	0.30566	152.638	178.431	204.223	224.014	244.752	268.577		177	73.6671	172	105.085	187	5.17505
292.5	-1.1897	-1.66187	-0.84766	1.63599	4.78345	16.2119		268.5	0.32153	152.512	178.318	204.124	223.989	244.655	268.295		178	73.7241	173	104.951	188	5.11938
293.5	-1.14502	-1.52368	-0.93335	1.66406	4.88843	16.229		269.5	0.17432	152.404	178.189	203.853	223.817	244.339	268.1		179	73.7651	174	104.878	189	5.06396
294.5	-1.27515	-1.50732	-0.75391	1.65991	4.89111	16.1033		270.5	0.4602	152.236	178.035	203.829	223.611	244.353	267.874		180	73.9221	175	104.914	190	5.0769
295.5	-1.19141	-1.56665	-0.79028	1.57349	4.88892	15.9998		271.5	0.47241	152.411	177.954	203.844	223.47	244.068	267.634		181	74.0417	176	104.832	191	5.12817
296.5	-1.25488	-1.58179	-0.97095	1.54419	4.77246	16.0354		272.5	0.45459	152.371	177.962	203.667	223.315	243.804	267.469		182	74.142	177	104.72	192	5.18408
297.5	-1.18286	-1.63403	-0.95557	1.44043	4.71313	16.0999		273.5	0.4917	152.292	177.834	203.63	223.252	243.843	267.186		183	74.2253	178	104.646	193	5.07886
298.5	-1.13379	-1.70459	-0.90747	1.57446	4.81396	16.0337		274.5	0.44727	152.266	177.691	203.32	223.176	243.625	267.093		184	74.2814	179	104.595	194	5.07324
299.5	-1.1333	-1.61279	-0.90698	1.52051	4.70459	16.0537		275.5	0.49072	152.158	177.577	203.349	223.053	243.453	266.819		185	74.2564	180	104.583	195	5.07422
300.5	-1.27832	-1.55444	-0.94605	1.40259	4.57251	16.05		276.5	0.6477	152.146	177.365	203.258	222.907	243.291	266.616		186	74.3542	181	104.601	196	5.10303
301.5	-1.24243	-1.68457	-0.98511	1.43286	4.61743	15.894		277.5	0.4314	152.153	177.352	203.128	222.664	243.167	266.302		187	74.7596	182	104.505	197	5.0769
302.5	-1.17944	-1.69946	-0.93628	1.43726	4.64819	15.97		278.5	0.36157	152.245	177.334	203.113	222.614	243.068	266.289		188	74.9194	183	104.428	198	5.05396
303.5	-1.33716	-1.78101	-1.0188	1.39233	4.55811	15.9177		279.5	0.36816	152.141	177.183	202.892	222.549	242.796	265.798		189	74.6257	184	104.418	199	4.99658
304.5	-1.28955	-1.90063	-1.21021	1.32056	4.50244	15.9233		280.5	0.50977	152.172	177.208	202.723	222.247	242.704	265.637		190	74.9686	185	104.335	200	4.92773
305.5	-1.35474	-1.89404	-0.948	1.40918	4.51318	15.7412		281.5	0.50806	152.167	177.01	202.793	222.248	242.433	265.507		191	75.1639	186	104.228	201	5.05078
306.5	-1.39771	-1.91162	-1.18896	1.26489	4.39478	15.7109		282.5	0.56885	152.135	177.029	202.564	222.209	242.122	265.377		192	75.0912	187	104.15	202	5.19409
307.5	-1.4541	-1.87964	-1.21094	1.27759	4.35205	15.7251		283.5	0.54858	151.977	176.908	202.433	222.068	242.022	265.147		193	75.2784	188	104.591	203	4.85864
308.5	-1.57324	-1.85889	-1.24365	1.229	4.38135	15.6777		284.5	0.43262	151.75	177.045	202.335	221.743	241.758	264.905		194	75.4705	189	104.169	204	1197.62
309.5	-1.5376	-1.88623	-1.23828	1.14966	4.38428	15.7466		285.5	0.29346	151.92	176.865	202.154	221.712	241.551	264.865		195	75.4741	190	104.096	205	1197.49
310.5	-1.46509	-1.92407	-1.27954	1.24463	4.43652	15.7092		286.5	0.44507	152.042	176.67	202.163	221.379	241.334	264.404		196	75.5858	191	104.059	206	1197.34
311.5	-1.57715	-1.98584	-1.24878	1.21582	4.2373	15.5127		287.5	0.42188	151.847	176.727	202.015	221.398	241.465	264.146		197	75.7878	192	104.109	207	1197.33
312.5	-1.52466	-2.0249	-1.39111	1.21802	4.35132	15.5693		288.5	0.30029	151.76	176.573	201.891	221.17	241.18	264.107		198	75.9037	193	103.929	208	1197.23
313.5	-1.61304	-2.1521	-1.24878	1.05688	4.21118	15.5537		289.5	0.42407	151.75	176.51	201.805	221.024	240.906	263.939		199	75.8388	194	103.909	209	1197.02
314.5	-1.60254	-2.08301	-1.28076	1.20557	4.30981	15.604		290.5	0.46191	151.695	176.531	201.856	220.737	240.82	263.733		200	76.0034	195	103.806	210	1197.08
315.5	-1.52759	-1.98462	-1.38818	1.146	4.20972	15.6104		291.5	0.39087	151.62	176.371	201.688	220.713	240.692	263.516		201	75.753	196	103.887	211	1196.95
316.5	-1.47168	-2.05029	-1.46924	1.11035	4.1311	15.623		292.5	0.42188	151.572	176.293	201.706	220.624	240.598	263.162		202	75.5948	197	103.847	212	1196.73
317.5	-1.55566	-2.0647	-1.51172	0.9895	4.1189	15.6943		293.5	0.33057	151.549	176.217	201.587	220.571	240.237	263.178		203	75.7853	198	103.722	213	1196.58
318.5	-1.4729	-2.01196	-1.46533	0.99707	4.16821	15.5051		294.5	0.30566	151.585	176.177	201.5	220.526	240.143	262.968		204	76.1268	199	103.601	214	1196.6
319.5	-1.44434	-2.00171	-1.38745	1.04077	4.25537	15.3674		295.5	0.24438	151.487	176.035	201.239	220.388	239.878	262.716				200	103.57	215	1196.52
320.5	-1.44824	-2.04834	-1.45923	1.08008	4.2417	15.5349		296.5	0.18579	151.515	176.079	200.983	220.2	239.851	262.577				201	103.559	216	1196.3
321.5	-1.52271	-2.14697	-1.49536	1.00928	4.05713	15.4932		297.5	0.42944	151.202	176.101	201.074	220.083	239.698	262.354				202	102.806	217	1195.71
322.5	-1.49512	-2.1228	-1.48779	0.92993	4.09741	15.4287		298.5	0.36816	151.177	175.922	201.008	219.861	239.568	262.141				203	103.048	218	1195.93
323.5	-1.67017	-2.15503	-1.51172	0.98804	4.02051	15.4529		299.5	0.36182	151.19	175.925	200.921	219.788	239.31	262.046				204	103.055	219	1195.94
324.5	-1.63403	-2.23218	-1.427	1.00757	4.02319	15.3811		300.5	0.34009	151.141	175.806	200.791	219.73	239.262	261.919				205	103.134
325.5	-1.60522	-2.23853	-1.45972	0.88965	4.05151	15.3303		301.5	0.34888	151.14	175.664	200.646	219.622	239.199	261.695
326.5	-1.5498	-2.26001	-1.51489	0.81299	3.93042	15.3193		302.5	0.4729	151.143	175.615	200.656	219.422	238.942	261.394
327.5	-1.5332	-2.38306	-1.54248	0.75757	3.9353	15.2061		303.5	0.51074	150.983	175.504	200.415	219.426	238.971	261.311
328.5	-1.56812	-2.46191	-1.75977	0.74634	3.78003	15.2302		304.5	0.42139	151.003	175.473	200.518	219.212	238.685	261.084
329.5	-1.52319	-2.3811	-1.81372	0.69434	3.9165	15.29		305.5	0.50366	151.009	175.444	200.619	218.997	238.54	260.947
330.5	-1.52783	-2.50635	-1.68286	0.59863	3.81592	15.3201		306.5	0.54297	150.949	175.294	200.224	218.883	238.539	260.66
331.5	-1.58813	-2.68726	-1.70068	0.76733	3.8064	15.2561		307.5	0.39111	150.78	175.353	200.246	218.891	238.317	260.573
332.5	-1.56152	-2.52954	-1.69067	0.78565	3.80762	15.1404		308.5	0.45483	150.667	175.281	200.128	218.71	237.989	260.5
333.5	-1.49707	-2.62012	-1.69287	0.8501	3.72021	15.1479		309.5	0.51025	150.749	175.116	200.141	218.585	237.92	260.18
334.5	-1.51685	-2.52588	-1.59302	0.85156	3.78296	15.2747		310.5	0.53638	150.849	174.961	200.006	218.493	237.938	260.054
335.5	-1.45483	-2.47632	-1.6958	0.75317	3.57861	15.1365		311.5	0.3313	150.731	175.102	199.955	218.574	237.83	259.857
336.5	-1.45215	-2.61548	-1.76416	0.74512	3.65552	15.0205		312.5	0.3479	150.711	175.156	199.759	218.491	237.627	259.671
337.5	-1.60645	-2.76147	-1.83276	0.71265	3.62988	14.9087		313.5	0.38135	150.412	175.024	199.636	218.377	237.336	259.794
338.5	-1.50439	-2.7229	-1.80835	0.78027	3.57202	15.0393		314.5	0.50513	150.3	174.913	199.615	218.054	237.259	259.456
339.5	-1.46265	-2.61108	-1.89502	0.68921	3.71387	15.0498		315.5	0.39258	150.304	174.807	199.426	217.797	237.059	259.337
340.5	-1.50903	-2.71069	-1.88916	0.75244	3.59424	14.8918		316.5	0.32593	150.159	174.524	199.349	218.027	237.029	259.031
341.5	-1.5896	-2.69434	-2.01489	0.68799	3.59351	14.8748		317.5	0.29932	150.44	174.602	199.271	217.903	236.965	259.154
342.5	-1.47803	-2.68066	-1.93481	0.58105	3.59595	14.8188		318.5	0.4021	150.428	174.647	199.177	217.886	236.775	258.882
343.5	-1.53027	-2.64087	-1.80005	0.53491	3.69751	14.9397		319.5	0.26977	150.21	174.588	199.258	217.767	236.608	258.696
344.5	-1.67944	-2.56323	-1.85864	0.66113	3.65381	14.8586		320.5	0.41797	150.095	174.55	199.247	217.695	236.627	258.729
345.5	-1.7002	-2.62061	-1.88354	0.55298	3.4563	14.822		321.5	0.4624	150.14	174.459	199.063	217.47	236.414	258.457
346.5	-1.74194	-2.75244	-1.82178	0.49585	3.36182	14.8765		322.5	0.3623	149.89	174.27	199.089	217.364	236.244	258.361
347.5	-1.66772	-2.71045	-1.87695	0.60254	3.50098	14.8232		323.5	0.48999	149.906	174.344	199.087	217.279	236.25	258.382
348.5	-1.71924	-2.85718	-1.89453	0.60913	3.38989	14.8779		324.5	0.47485	149.858	174.248	198.804	217.271	236.105	258.154
349.5	-1.80005	-2.73462	-1.96826	0.49731	3.22632	14.7402		325.5	0.30029	149.907	174.257	198.68	217.004	235.682	257.871
350.5	-1.76929	-2.84473	-1.96216	0.59106	3.34668	14.8025		326.5	0.36719	149.744	174.068	198.452	216.895	235.637	257.741
351.5	-1.6936	-2.93384	-2.03076	0.60791	3.32861	14.8579		327.5	0.41186	149.783	174.21	198.514	216.935	235.707	257.579
352.5	-1.7207	-2.89111	-1.93481	0.45239	3.30688	14.6406		328.5	0.50098	149.651	174.267	198.519	216.817	235.626	257.566
353.5	-1.76416	-2.86572	-2.09326	0.58374	3.21924	14.6001		329.5	0.31372	149.746	174.153	198.379	216.576	235.416	257.305
354.5	-1.67798	-2.78687	-2.10425	0.69238	3.22632	14.5166		330.5	0.41333	149.679	174.016	198.249	216.493	235.3	257.137
355.5	-1.9126	-2.85181	-2.12109	0.59668	3.10303	14.5566		331.5	0.38696	149.772	174.051	198.371	216.482	235.129	256.93
356.5	-1.91943	-2.91064	-2.13745	0.49072	3.18921	14.4529		332.5	0.66309	149.887	173.806	198.22	216.328	234.898	256.853
357.5	-1.80127	-2.81738	-2.28589	0.51196	3.0686	14.4858		333.5	0.40796	149.622	173.683	198.234	216.09	234.764	256.706
358.5	-1.7959	-2.90601	-2.26953	0.49902	3.09814	14.4192		334.5	0.37329	149.735	173.673	198.042	216.091	234.767	256.392
359.5	-1.98022	-2.94873	-2.33325	0.54468	3.12085	14.3662		335.5	0.46582	149.866	173.597	198.031	216.069	234.801	256.179
360.5	-1.90479	-2.97412	-2.34106	0.42676	3.18457	14.4092		336.5	0.44898	149.771	173.881	198.035	216.113	234.702	256.477
361.5	-1.86304	-3.05884	-2.21826	0.48486	3.29126	14.4653		337.5	0.71924	149.821	173.765	197.755	215.954	234.355	256.101
362.5	-1.99512	-2.9729	-2.24365	0.4873	3.15674	14.2913		338.5	0.49072	149.32	173.299	197.591	215.507	234.002	255.544
363.5	-1.91309	-2.95923	-2.31104	0.57837	3.11499	14.2646		339.5	-0.08618	149.703	173.631	197.996	215.836	234.512	256.063
364.5	-1.84741	-3.01611	-2.38281	0.46851	3.04443	14.3657		340.5	0.87134	150.01	173.667	197.585	215.734	234.248	255.736
365.5	-1.84302	-2.87671	-2.18384	0.31348	3.21362	14.3201		341.5	0.71069	149.42	173.151	196.958	215.058	233.235	254.863
366.5	-2.104	-3.23657	-2.54248	0.50171	3.0686	14.4873		342.5	-0.17651	148.775	172.711	196.925	214.742	233.2	254.713
367.5	-2.1189	-3.18921	-2.62354	0.32617	2.95483	14.1873		343.5	-0.16431	149.03	172.769	197.059	214.746	233.173	254.705
368.5	-2.12085	-3.43774	-2.65063	0.19458	2.95093	14.2725		344.5	0.06372	149.315	172.859	196.864	214.914	233.202	254.754
369.5	-2.60181	-3.94751	-3.12622	-0.11475	2.34131	13.947		345.5	0.05444	149.134	172.851	196.611	214.476	232.858	254.324
370.5	-2.83057	-4.13696	-3.27222	-0.71484	2.01392	13.3792		346.5	-0.14453	148.656	172.561	196.402	214.239	232.74	253.971
371.5	-2.85449	-4.06372	-3.44995	-0.79077	1.86353	13.0994
372.5	-2.61938	-3.86353	-3.25635	-0.74243	2.13379	12.9019
373.5	-2.72803	-4.03955	-3.30151	-0.56128	2.04663	13.1777
374.5	-2.85986	-4.28394	-3.29297	-0.60791	1.89722	13.0974
375.5	-2.7981	-4.34521	-3.53857	-0.70996	1.78003	13.0383
376.5	-2.84302	-4.12061	-3.50195	-0.74292	1.88037	12.8123
377.5	-2.85449	-4.47754	-3.40576	-0.66309	1.86816	12.8428

## Sheet: Figure 4
Figure 4C
		0 mM	100 mM
site1	replicate 1	14.574	51.7571
	replicate 2	15.5277	24.8188
	replicate 3	19.6236	40.3776
site2	replicate 1	20.6914	73.0858
	replicate 2	22.4319	52.9914
	replicate 3	29.3451	71.0007
Figure 4D
Time	GlnR(Site1)	Time	GlnR(Site2)	Time	GlnR+FBI-GS(Site1)	Time	GlnR+FBI-GS(Site2)
20.5	-0.0358	5.5	-0.17361	20.5	-0.17637	5.5	0.23865
21.5	-0.23581	6.5	0.07132	21.5	-0.11856	6.5	0.43399
22.5	0.06537	7.5	0.19162	22.5	-0.0209	7.5	0.4953
23.5	0.09544	8.5	0.11273	23.5	0.01113	8.5	0.36133
24.5	0.25053	9.5	-0.32358	24.5	0.01074	9.5	0.3844
25.5	-0.13972	10.5	-0.09705	25.5	0.10683	10.5	0.67539
26.5	-0.32565	11.5	0.00531	26.5	-0.20801	11.5	0.35193
27.5	0.09115	12.5	0.2467	27.5	0.25839	12.5	0.40704
28.5	0.24545	13.5	0.21661	28.5	0.50058	13.5	0.15002
29.5	6.59856	14.5	-0.13412	29.5	18.1545	14.5	-0.04608
30.5	56.8251	15.5	-0.04745	30.5	71.3865	15.5	0.04297
31.5	67.9333	16.5	-0.04352	31.5	96.7767	16.5	0.25467
32.5	75.154	17.5	-0.01892	32.5	112.343	17.5	-0.11289
33.5	78.6357	18.5	0.01935	33.5	122.863	18.5	0.09024
34.5	80.3122	19.5	-0.05057	34.5	130.004	19.5	-0.0043
35.5	81.3165	20.5	0.05374	35.5	135.68	20.5	-0.17307
36.5	82.07	21.5	0.00647	36.5	140.351	21.5	0.08087
37.5	82.6818	22.5	-0.1568	37.5	144.571	22.5	-0.13165
38.5	82.8915	23.5	-0.3107	38.5	149.231	23.5	0.07928
39.5	83.2767	24.5	-0.32593	39.5	154.19	24.5	-0.17111
40.5	83.6021	25.5	0.03381	40.5	158.794	25.5	0.11133
41.5	83.6825	26.5	-0.02478	41.5	163.042	26.5	-0.09689
42.5	84.0228	27.5	-0.48025	42.5	165.594	27.5	-1.89258
43.5	84.0575	28.5	-0.61658	43.5	167.524	28.5	1.78635
44.5	84.3837	29.5	47.2807	44.5	170.812	29.5	13.6828
45.5	84.4251	30.5	120.063	45.5	173.892	30.5	123.077
46.5	84.5122	31.5	171.506	46.5	177.602	31.5	241.761
47.5	84.5661	32.5	191.388	47.5	181.825	32.5	306.151
48.5	84.6946	33.5	197.777	48.5	185.741	33.5	333.785
49.5	84.8806	34.5	201.975	49.5	189.39	34.5	353.921
50.5	84.6603	35.5	204.915	50.5	192.851	35.5	371.209
51.5	84.8341	36.5	206.963	51.5	196.089	36.5	387.29
52.5	84.8818	37.5	209.086	52.5	199.622	37.5	401.996
53.5	84.8689	38.5	210.613	53.5	203.518	38.5	416.379
54.5	85.1329	39.5	211.833	54.5	206.481	39.5	430.24
55.5	85.2978	40.5	212.642	55.5	210.352	40.5	443.566
56.5	85.1415	41.5	213.833	56.5	213.529	41.5	456.874
57.5	85.1919	42.5	214.888	57.5	217.148	42.5	469.102
58.5	85.2384	43.5	215.42	58.5	220.972	43.5	479.147
59.5	85.3704	44.5	216.055	59.5	224.324	44.5	490.366
60.5	85.2978	45.5	216.643	60.5	227.667	45.5	501.402
61.5	85.5111	46.5	217.637	61.5	231.181	46.5	512.705
62.5	85.4337	47.5	218.177	62.5	234.553	47.5	523.921
63.5	85.8064	48.5	218.586	63.5	237.575	48.5	534.663
64.5	85.8849	49.5	219.096	64.5	240.767	49.5	545.355
65.5	85.8634	50.5	219.449	65.5	244.106	50.5	555.623
66.5	85.697	51.5	220.209	66.5	247.012	51.5	565.646
67.5	85.8111	52.5	220.482	67.5	250.17	52.5	575.449
68.5	85.9349	53.5	220.525	68.5	253.746	53.5	586.028
69.5	85.9822	54.5	221.421	69.5	256.877	54.5	595.08
70.5	85.8447	55.5	221.718	70.5	259.957	55.5	604.719
71.5	85.9091	56.5	222.325	71.5	263.098	56.5	613.907
72.5	86.1025	57.5	222.638	72.5	266.306	57.5	622.478
73.5	86.2501	58.5	222.955	73.5	269.67	58.5	631.794
74.5	86.188	59.5	223.144	74.5	272.986	59.5	640.397
75.5	86.2091	60.5	223.655	75.5	276.238	60.5	649.039
76.5	86.163	61.5	224.244	76.5	279.437	61.5	657.44
77.5	86.2197	62.5	224.183	77.5	282.531	62.5	665.621
78.5	86.224	63.5	224.594	78.5	285.74	63.5	673.593
79.5	86.3111	64.5	224.922	79.5	288.979	64.5	681.703
80.5	86.6091	65.5	225.31	80.5	292.468	65.5	689.386
81.5	86.5079	66.5	225.7	81.5	295.616	66.5	696.774
82.5	86.3169	67.5	226.034	82.5	298.423	67.5	704.382
83.5	86.5599	68.5	225.975	83.5	301.429	68.5	712.088
84.5	86.7119	69.5	226.372	84.5	304.399	69.5	719.381
85.5	86.579	70.5	226.949	85.5	307.326	70.5	726.518
86.5	86.4857	71.5	227.236	86.5	310.463	71.5	733.752
87.5	87.1673	72.5	227.397	87.5	312.044	72.5	740.733
88.5	97.9072	73.5	227.518	88.5	336.583	73.5	747.507
89.5	49.9033	74.5	227.724	89.5	269.755	74.5	754.485
90.5	37.4415	75.5	227.829	90.5	261.25	75.5	761.118
91.5	25.1404	76.5	228.032	91.5	244.148	76.5	767.867
92.5	18.5228	77.5	228.507	92.5	232.794	77.5	774.377
93.5	14.2103	78.5	228.802	93.5	223.771	78.5	780.852
94.5	11.3462	79.5	228.96	94.5	215.47	79.5	787.087
95.5	9.13606	80.5	229.029	95.5	207.712	80.5	793.598
96.5	8.06654	81.5	229.24	96.5	200.366	81.5	799.383
97.5	6.61263	82.5	229.224	97.5	193.905	82.5	805.284
98.5	5.78529	83.5	229.887	98.5	187.412	83.5	811.098
99.5	5.13373	84.5	230.091	99.5	181.065	84.5	817.017
100.5	4.87435	85.5	230.056	100.5	175.099	85.5	822.396
101.5	4.1302	86.5	230.183	101.5	169.18	86.5	828.064
102.5	3.99232	87.5	230.493	102.5	163.359	87.5	833.58
103.5	3.61185	88.5	224.588	103.5	157.897	88.5	838.02
104.5	3.48567	89.5	198.76	104.5	152.779	89.5	836.376
105.5	3.3099	90.5	179.821	105.5	147.78	90.5	814.507
106.5	2.95716	91.5	163.554	106.5	143	91.5	801.199
107.5	2.63451	92.5	152.105	107.5	138.399	92.5	786.013
108.5	2.50404	93.5	143.339	108.5	133.998	93.5	775.777
109.5	2.20755	94.5	135.66	109.5	129.899	94.5	767.658
110.5	2.26927	95.5	128.999	110.5	125.669	95.5	760.968
111.5	1.97865	96.5	123.606	111.5	121.744	96.5	754.8
112.5	1.89193	97.5	118.451	112.5	118.157	97.5	749.832
113.5	1.78802	98.5	113.91	113.5	114.33	98.5	745.032
114.5	1.63294	99.5	109.47	114.5	110.84	99.5	740.929
115.5	1.797	100.5	105.211	115.5	107.62	100.5	737.074
116.5	1.77591	101.5	101.325	116.5	104.504	101.5	733.334
117.5	1.58451	102.5	97.9096	117.5	101.598	102.5	730.006
118.5	1.51732	103.5	94.7658	118.5	98.3342	103.5	726.262
119.5	1.52747	104.5	91.6737	119.5	95.851	104.5	723.365
120.5	1.55325	105.5	88.7319	120.5	92.8318	105.5	720.49
121.5	1.61536	106.5	85.8514	121.5	90.5775	106.5	717.596
122.5	1.54544	107.5	83.2108	122.5	88.1025	107.5	715.056
123.5	1.32513	108.5	80.6784	123.5	85.4982	108.5	712.148
124.5	1.07201	109.5	78.2365	124.5	83.2217	109.5	709.75
125.5	1.07982	110.5	76.3651	125.5	81.1158	110.5	707.152
126.5	0.83763	111.5	74.2455	126.5	79.0178	111.5	704.482
127.5	1.15716	112.5	72.3401	127.5	76.9471	112.5	701.887
128.5	1.01849	113.5	70.2143	128.5	75.142	113.5	699.606
129.5	1.13685	114.5	68.4819	129.5	73.1928	114.5	697.276
130.5	1.10091	115.5	67.0557	130.5	71.3775	115.5	694.874
131.5	0.96693	116.5	64.8022	131.5	69.4568	116.5	692.794
132.5	0.86809	117.5	63.0354	132.5	67.9021	117.5	691.005
133.5	0.8595	118.5	61.8897	133.5	66.367	118.5	688.616
134.5	0.70364	119.5	60.144	134.5	64.7756	119.5	686.754
135.5	0.97318	120.5	58.7592	135.5	63.358	120.5	684.104
136.5	0.9099	121.5	57.2471	136.5	61.9615	121.5	682.152
137.5	0.83216	122.5	55.8096	137.5	60.5674	122.5	680.108
138.5	0.95755	123.5	54.6604	138.5	59.2213	123.5	677.822
139.5	0.76732	124.5	53.3639	139.5	57.9064	124.5	675.918
140.5	0.98255	125.5	52.3276	140.5	56.7889	125.5	673.896
141.5	0.76146	126.5	50.9135	141.5	55.4826	126.5	672.275
142.5	0.80482	127.5	49.9729	142.5	54.3896	127.5	670.106
143.5	0.72591	128.5	48.7463	143.5	53.2959	128.5	668.552
144.5	0.59506	129.5	47.86	144.5	51.892	129.5	666.675
145.5	0.51811	130.5	46.8608	145.5	51.3142	130.5	664.829
146.5	0.57474	131.5	46.1049	146.5	50.0377	131.5	662.783
147.5	0.5974	132.5	45.1166	147.5	49.0682	132.5	660.992
148.5	0.66849	133.5	43.778	148.5	48.115	133.5	658.884
149.5	0.50872	134.5	43.1205	149.5	47.2564	134.5	657.224
150.5	0.38802	135.5	42.3643	150.5	46.5897	135.5	655.192
151.5	0.32826	136.5	41.617	151.5	45.5768	136.5	653.384
152.5	0.50833	137.5	40.7397	152.5	44.8654	137.5	651.904
153.5	0.547	138.5	39.5334	153.5	44.126	138.5	649.93
154.5	0.41029	139.5	39.049	154.5	43.285	139.5	648.036
155.5	0.38997	140.5	38.401	155.5	42.5514	140.5	646.44
156.5	0.21967	141.5	37.6549	156.5	41.8002	141.5	644.318
157.5	0.45521	142.5	37.1201	157.5	41.1353	142.5	642.666
158.5	0.34818	143.5	36.4893	158.5	40.5838	143.5	641.123
159.5	0.29037	144.5	35.8791	159.5	39.8768	144.5	639.574
160.5	0.32396	145.5	34.9206	160.5	39.2525	145.5	637.979
161.5	0.50169	146.5	34.7241	161.5	38.7189	146.5	636.185
162.5	0.50247	147.5	34.0084	162.5	38.0795	147.5	634.513
163.5	0.49779	148.5	33.2678	163.5	37.3783	148.5	632.877
164.5	0.31458	149.5	32.5053	164.5	36.851	149.5	631.296
165.5	0.34974	150.5	31.8275	165.5	36.2693	150.5	630.072
166.5	0.52708	151.5	31.728	166.5	35.8236	151.5	628.201
167.5	0.3013	152.5	31.01	167.5	35.242	152.5	626.874
168.5	0.38411	153.5	30.3752	168.5	34.7678	153.5	624.957
169.5	0.34271	154.5	29.9748	169.5	34.2205	154.5	623.604
170.5	0.17747	155.5	29.1135	170.5	33.7951	155.5	622.25
171.5	0.30716	156.5	28.7526	171.5	33.1619	156.5	620.714
172.5	0.41341	157.5	28.2967	172.5	32.8279	157.5	618.727
173.5	0.27201	158.5	27.8237	173.5	32.4221	158.5	617.519
174.5	0.44388	159.5	27.3092	174.5	32.0713	159.5	615.677
175.5	0.36927	160.5	27.1467	175.5	31.6236	160.5	614.261
176.5	0.21967	161.5	26.7213	176.5	31.1389	161.5	612.427
177.5	0.19037	162.5	26.0104	177.5	30.942	162.5	611.206
178.5	0.3263	163.5	25.7936	178.5	30.3986	163.5	609.721
179.5	0.11028	164.5	25.599	179.5	29.94	164.5	608.434
180.5	0.01575	165.5	25.094	180.5	29.5061	165.5	606.634
181.5	0.00404	166.5	24.7014	181.5	29.1252	166.5	605.474
182.5	0.14779	167.5	24.1893	182.5	28.5982	167.5	603.886
183.5	0.12669	168.5	23.7065	183.5	28.4229	168.5	602.541
184.5	0.04231	169.5	23.5456	184.5	27.9201	169.5	600.944
185.5	-0.11549	170.5	23.226	185.5	27.7104	170.5	599.849
186.5	0.17825	171.5	22.8893	186.5	27.5791	171.5	598.397
187.5	0.26927	172.5	22.3901	187.5	27.1842	172.5	597.24
188.5	0.17474	173.5	22.1315	188.5	26.7689	173.5	595.474
189.5	0.28373	174.5	22.0596	189.5	26.1436	174.5	594.489
190.5	0.25989	175.5	21.7029	190.5	26.1268	175.5	593.137
191.5	0.00248	176.5	21.2881	191.5	25.7533	176.5	591.63
192.5	-0.02526	177.5	21.153	192.5	25.5158	177.5	590.475
193.5	0.27005	178.5	20.9865	193.5	25.21	178.5	589.144
194.5	-0.07175	179.5	20.7112	194.5	25.0018	179.5	587.215
195.5	0.1013	180.5	20.3479	195.5	24.8463	180.5	585.97
196.5	0.24818	181.5	20.0608	196.5	24.5061	181.5	584.676
197.5	-0.16119	182.5	19.8186	197.5	24.1955	182.5	583.242
198.5	-0.09792	183.5	19.4889	198.5	24.1514	183.5	581.862
199.5	-0.04831	184.5	19.1987	199.5	23.6127	184.5	580.473
200.5	0.10989	185.5	19.1803	200.5	23.4498	185.5	579.346
201.5	-0.02253	186.5	18.2448	201.5	23.2154	186.5	578.28
202.5	-0.1569	187.5	18.0756	202.5	23.0561	187.5	576.973
203.5	-0.02956	188.5	18.0807	203.5	22.7654	188.5	575.564
204.5	-0.14088	189.5	17.7451	204.5	22.5893	189.5	574.055
205.5	-0.00299	190.5	17.0971	205.5	22.4357	190.5	572.971
206.5	-0.03698	191.5	17.2666	206.5	22.1166	191.5	571.382
207.5	-0.12839	192.5	17.1807	207.5	22.0389	192.5	570.182
208.5	-0.11394	193.5	17.0444	208.5	21.635	193.5	569.016
209.5	-0.23307	194.5	16.8319	209.5	21.4978	194.5	567.779
210.5	0.13724	195.5	16.7686	210.5	21.3877	195.5	566.9
211.5	0.0349	196.5	16.469	211.5	21.0455	196.5	565.585
212.5	0.03451	197.5	16.3994	212.5	21.2107	197.5	564.162
213.5	0.13802	198.5	16.2537	213.5	20.6822	198.5	563.243
214.5	0.08646	199.5	16.0447	214.5	20.39	199.5	562.051
215.5	0.01888	200.5	15.7783	215.5	20.2998	200.5	560.934
216.5	-0.09831	201.5	15.8612	216.5	20.2584	201.5	559.737
217.5	-0.22448	202.5	15.6303	217.5	19.9943	202.5	558.269
218.5	0.18607	203.5	15.1569	218.5	19.8846	203.5	557.196
219.5	0.10833	204.5	14.7479	219.5	19.5959	204.5	556.183
220.5	-0.24831	205.5	14.5373	220.5	19.4701	205.5	555.344
221.5	0.04622	206.5	14.5616	221.5	19.2576	206.5	554.008
222.5	-0.15417	207.5	14.6541	222.5	18.9119	207.5	552.887
223.5	-0.23932	208.5	14.3381	223.5	18.8916	208.5	551.697
224.5	0.01927	209.5	14.4819	224.5	18.7225	209.5	550.584
225.5	-0.05964	210.5	14.1061	225.5	18.6439	210.5	549.212
226.5	-0.14167	211.5	13.8971	226.5	18.5209	211.5	548.26
227.5	-0.1405	212.5	13.8022	227.5	18.2541	212.5	547.618
228.5	0.08177	213.5	13.5686	228.5	17.8994	213.5	546.209
229.5	0.01966	214.5	13.6998	229.5	17.749	214.5	545.034
230.5	-0.10378	215.5	13.3467	230.5	17.6709	215.5	543.929
231.5	0.07084	216.5	13.0053	231.5	17.5646	216.5	542.723
232.5	0.09154	217.5	13.3545	232.5	17.49	217.5	541.835
233.5	-0.02135	218.5	12.9108	233.5	17.1252	218.5	540.616
		219.5	12.7002	234.5	17.0521	219.5	539.47
		220.5	12.7662	235.5	16.8787	220.5	538.573
		221.5	12.3342	236.5	16.8935	221.5	537.419
		222.5	12.4334	237.5	16.6053	222.5	535.953
		223.5	11.9108	238.5	16.492	223.5	535.166
		224.5	12.1819	239.5	16.4643	224.5	534.084
		225.5	11.7565	240.5	16.3428	225.5	533.22
		226.5	12.1186	241.5	16.1775	226.5	531.962
		227.5	11.8717	242.5	16.1275	227.5	530.991
		228.5	11.8748	243.5	16.1998	228.5	529.854
		229.5	11.5331	244.5	15.7955	229.5	528.799
		230.5	11.5037	245.5	15.9541	230.5	527.766
		231.5	11.2362	246.5	15.8611	231.5	526.941
		232.5	11.3522	247.5	15.8197	232.5	525.877
		233.5	10.9835	248.5	15.4834	233.5	524.711
		234.5	11.1299	249.5	15.3791	234.5	523.903
		235.5	10.8444	250.5	15.1006	235.5	522.897
		236.5	10.7823	251.5	15.1623	236.5	521.964
		237.5	10.6475	252.5	15.1814	237.5	520.939
		238.5	10.3561	253.5	14.8705	238.5	519.611
		239.5	10.4409	254.5	14.7416	239.5	519.23
		240.5	10.2901	255.5	14.776	240.5	518.05
		241.5	10.3401	256.5	14.4775	241.5	517.088
		242.5	10.2518	257.5	14.4572	242.5	515.873
		243.5	9.84204	258.5	14.2646	243.5	515.292
		244.5	9.99826	259.5	14.2045	244.5	513.745
		245.5	10.0135	260.5	14.0135	245.5	513.206
		246.5	9.72873	261.5	13.9799	246.5	512.199
		247.5	9.819	262.5	13.9498	247.5	511.427
		248.5	9.49905	263.5	13.8146	248.5	510.327
		249.5	9.30923	264.5	13.7264	249.5	509.324
		250.5	9.42719	265.5	13.6658	250.5	508.592
		251.5	9.18109	266.5	13.4412	251.5	507.699
		252.5	9.24789	267.5	13.5928	252.5	506.871
		253.5	9.35373	268.5	13.2393	253.5	505.99
		254.5	8.99866	269.5	13.0662	254.5	504.923
		255.5	8.9053	270.5	13.0951	255.5	503.973
		256.5	8.66583	271.5	12.8603	256.5	503.364
		257.5	8.61664	272.5	13.2861	257.5	502.215
		258.5	8.68381	273.5	12.8111	258.5	501.288
		259.5	8.74866	274.5	12.7459	259.5	500.65
		260.5	8.48538	275.5	12.8248	260.5	499.487
		261.5	8.32602	276.5	12.9596	261.5	498.599
		262.5	8.56039	277.5	12.4068	262.5	497.645
		263.5	8.36664	278.5	12.6412	263.5	497.015
		264.5	8.34555	279.5	12.3994	264.5	496.157
		265.5	8.2424	280.5	12.3377	265.5	495.41
		266.5	8.12915	281.5	12.2838	266.5	494.361
		267.5	7.95959	282.5	12.2033	267.5	493.793
		268.5	8.18539	283.5	12.1064	268.5	492.65
		269.5	8.01154	279.5	12.0049	269.5	492.037
		270.5	7.61896	280.5		270.5	491.058
		271.5	8.0553			271.5	489.983
		272.5	7.87366			272.5	489.586
		273.5	7.52405			273.5	488.609
		274.5	7.46939			274.5	487.644
		275.5	7.37051			275.5	486.742
		276.5	6.95062			276.5	486.175
						277.5	485.239
						278.5	484.564
						279.5	484.294
						280.5	483.496
						281.5	482.394
Figure 4E
Site1
Time	GlnR	Time	GlnRΔ25	Time	GlnR+FBI-GS	Time	GlnRΔ25+FBI-GS
-29	-0.34108	-29	-0.12564	-21	0.41495	-21	-0.02823
-28	-0.03131	-28	-0.06783	-20	0.10205	-20	-0.13174
-27	-0.17038	-27	-0.18228	-19	0.57159	-19	-0.10245
-26	0.02533	-26	-0.17955	-18	0.38327	-18	-0.28448
-25	-0.13522	-25	-0.22292	-17	0.14267	-17	-0.07626
-24	-0.02037	-24	-0.04791	-16	0.12122	-16	-0.10558
-23	-0.01764	-23	-0.07253	-15	0.08212	-15	-0.2294
-22	-0.05124	-22	-0.01939	-14	-0.01239	-14	-0.04619
-21	-0.04538	-21	-0.13072	-13	0.1864	-13	-0.17979
-20	-0.09186	-20	-0.12682	-12	0.01572	-12	0.17645
-19	0.15424	-19	-0.23463	-11	0.44345	-11	-0.15869
-18	0.01712	-18	-0.14713	-10	0.02042	-10	0.02295
-17	0.10931	-17	0.00835	-9	-0.25302	-9	0.07373
-16	0.01595	-16	0.05287	-8	0.11221	-8	-0.07941
-15	-0.00749	-15	-0.0405	-7	0.27393	-7	0.00575
-14	0.03821	-14	0.03725	-6	-0.07999	-6	-0.06885
-13	-0.14069	-13	0.03842	-5	-0.07529	-5	0.02802
-12	0.01009	-12	-0.00417	-4	-0.12802	-4	-0.0751
-11	0.15384	-11	-0.04674	-3	-0.12842	-3	-0.06454
-10	-0.05397	-10	0.01576	-2	-1.77802	-2	0.0081
-9	-0.02194	-9	-0.04243	-1	2.30011	-1	0.10303
-8	0.15736	-8	-0.10924	0	-1.58936	0	-0.28915
-7	0.12611	-7	-0.04947	1	10.836	1	36.7573
-6	0.18236	-6	-0.15143	2	19.613	2	84.7878
-5	0.2804	-5	-0.10143	3	31.9798	3	88.1347
-4	0.10619	-4	-0.17213	4	42.1606	4	90.1038
-3	0.10423	-3	-0.18424	5	50.9548	5	91.4933
-2	0.30345	-2	-0.18581	6	57.722	6	92.6339
-1	0.42142	-1	0.19428	7	63.8786	7	93.2089
0	-4.41257	0	0.01341	8	68.9876	8	93.0999
1	23.3312	1	21.1619	9	73.5849	9	92.5456
2	23.4241	2	64.8412	10	78.7978	10	92.0437
3	25.2902	3	67.9638	11	83.0724	11	91.8933
4	25.8179	4	69.4751	12	87.1489	12	91.8085
5	26.1449	5	70.0786	13	91.3076	13	91.8737
6	26.0652	6	70.2837	14	95.0247	14	92.1585
7	26.332	7	70.5525	15	99.113	15	92.3393
8	26.6128	8	70.8232	16	102.288	16	92.4866
9	26.7808	9	70.8654	17	106.094	17	92.5589
10	26.6382	10	70.9767	18	109.493	18	92.8542
11	26.6785	11	71.0025	19	112.629	19	92.8112
12	26.6636	12	70.813	20	116.174	20	92.8487
13	26.6492	13	70.9783	21	118.977	21	93.0835
14	26.6843	14	70.9142	22	122.222	22	93.173
15	26.6374	15	70.7544	23	125.032	23	93.1749
16	26.6679	16	70.8404	24	128.42	24	93.0378
17	26.8062	17	70.7361	25	131.222	25	92.9995
18	26.7062	18	70.6669	26	134.16	26	93.0202
19	26.896	19	70.5712	27	136.555	27	92.7882
20	26.789	20	70.54	28	138.826	28	92.7237
21	26.8706	21	70.622	29	141.894	29	92.5081
22	26.8937	22	70.4939	30	144.399	30	92.4901
23	26.889	23	70.3587	31	146.796	31	92.4444
24	26.8417	24	70.3017	32	148.988	32	92.1468
25	26.9394	25	70.24	33	151.61	33	92.1015
26	26.9093	26	70.1705	34	153.776	34	92.0698
27	26.9691	27	70.2068	35	156.095	35	91.9679
28	27.1195	28	70.0181	36	158.474	36	91.9077
29	26.9421	29	70.0673	37	160.769	37	91.8054
30	27.1011	30	70.0076	38	162.868	38	91.9206
31	26.9007	31	69.997	39	165.18	39	91.7011
32	26.9898	32	69.906	40	167.483	40	91.828
33	27.0613	33	69.8372	41	169.643	41	91.8019
34	26.9991	34	69.7685	42	172.405	42	91.5421
35	26.814	35	69.6318	43	174.252	43	91.4593
36	26.7792	36	69.6415	44	176.329	44	91.4081
37	26.6609	37	69.413	45	178.682	45	91.2823
38	27.0179	38	69.2298	46	180.461	46	91.2628
39	26.8327	39	69.372	47	183.065	47	91.1663
40	26.8245	40	69.2544	48	184.947	48	91.2436
41	26.6988	41	69.0798	49	187.071	49	91.2202
42	26.8308	42	69.0927	50	188.988	50	91.1304
43	26.7765	43	68.8954	51	191.459	51	91.1909
44	26.955	44	68.9927	52	193.319	52	91.0901
45	26.8355	45	68.9939	53	195.283	53	90.9983
46	26.666	46	68.8138	54	197.09	54	91.0022
47	26.6972	47	68.6998	55	199.588	55	90.9987
48	26.7511	48	68.6802	56	201.398	56	90.8491
49	26.7187	49	68.5501	57	203.523	57	90.9671
50	26.5449	50	68.5767	58	205.089	58	90.6913
51	26.6691	51	68.4033	59	205.866	59	90.1628
52	26.5433	52	68.3986	60	205.143	60	98.3003
53	26.6288	53	68.2806	61	193.69	61	44.7245
54	26.6011	54	68.2505	62	184.915	62	29.6714
55	26.6816	55	68.229	63	173.884	63	18.7046
56	26.8144	56	68.0576	64	166.172	64	12.6132
57	26.7113	57	68.0372	65	159.984	65	8.73779
58	26.412	58	68.1611	66	154.542	66	6.16318
59	32.337	59	67.5126	67	149.883	67	4.16318
60	17.5253	60	80.0595	68	145.721	68	2.83858
61	9.53783	61	30.4212	69	142.299	69	1.65614
62	5.17885	62	22.1404	70	139.204	70	1.0835
63	3.49017	63	12.7177	71	135.973	71	0.44287
64	3.04134	64	7.73022	72	133.273	72	-0.13174
65	2.63509	65	4.46342	73	130.663	73	-0.37589
66	2.31595	66	2.45834	74	128.238	74	-0.6458
67	2.12611	67	0.78647	75	126.26	75	-0.89191
68	2.17493	68	-0.27055	76	124.121	76	-1.1048
69	2.20032	69	-0.98151	77	122.392	77	-1.604
70	1.68782	70	-1.62642	78	120.504	78	-1.4919
71	1.54993	71	-2.15846	79	118.874	79	-1.52705
72	1.62494	72	-2.42409	80	117.211	80	-1.72314
73	1.57884	73	-2.75572	81	115.596	81	-1.8091
74	1.4722	74	-3.27174	82	113.736	82	-1.77744
75	1.48978	75	-3.31003	83	112.537	83	-2.03214
76	1.44017	76	-3.67017	84	111.293	84	-2.05087
77	1.38744	77	-3.69089	85	109.778	85	-2.09698
78	1.46361	78	-3.76276	86	108.954	86	-2.10088
79	1.41087	79	-4.01784	87	107.605	87	-2.17316
80	1.44017	80	-4.22017	88	106.957	88	-2.29736
81	1.33237	81	-4.15964	89	105.7	89	-2.21378
82	1.16791	82	-4.27682	90	104.793	90	-2.33565
83	1.12845	83	-4.37135	91	103.382	91	-2.42509
84	1.03587	84	-4.34322	92	102.449	92	-2.35596
85	1.21283	85	-4.43111	93	101.747	93	-2.40401
86	1.15932	86	-4.29947	94	101.022	94	-2.38135
87	1.08315	87	-4.52563	95	99.954	95	-2.4126
88	1.1429	88	-4.50768	96	99.0802	96	-2.33212
89	1.25853	89	-4.45847	97	98.1982	97	-2.28799
90	1.12259	90	-4.52448	98	97.3735	98	-2.39542
91	1.20462	91	-4.44948	99	96.9111	99	-2.46065
92	1.07416	92	-4.71432	100	96.0512	100	-2.40829
93	0.93353	93	-4.63776	101	95.1462	101	-2.54971
94	1.07454	94	-4.62564	102	94.7943	102	-2.49229
95	1.11243	95	-4.64517	103	93.888	103	-2.47862
96	1.11751	96	-4.7729	104	93.3192	104	-2.42979
97	1.07573	97	-4.6983	105	92.606	105	-2.48251
98	0.92142	98	-4.63463	106	91.854	106	-2.34698
99	0.95657	99	-4.48189	107	90.9329	107	-2.36455
100	1.07689	100	-4.72485	108	90.8266	108	-2.21104
101	1.09915	101	-4.55923	109	90.2591	109	-2.20557
102	1.06985	102	-4.79558	110	89.4298	110	-2.31261
103	1.10071	103	-4.69675	111	88.915	111	-2.24854
104	1.03743	104	-4.81354	112	88.0056	112	-2.27354
105	0.83626	105	-4.79361	113	87.527	113	-2.24112
106	0.99329	106	-4.82799	114	87.3157	114	-2.60791
107	0.99291	107	-4.90221	115	86.486	115	-2.38565
108	1.06361	108	-4.71588	116	86.2778	116	-2.2923
109	0.98431	109	-4.88463	117	86.0747	117	-2.45323
110	1.13823	110	-4.6608	118	85.2939	118	-2.31454
111	1.09251	111	-4.74323	119	85.0153	119	-2.19189
112	1.03432	112	-4.68463	120	84.3352	120	-2.21494
113	1.07884	113	-4.67409	121	84.5352	121	-2.30675
114	1.06985	114	-4.71783	122	83.9087	122	-2.25479
115	1.09525	115	-4.66002	123	83.5427	123	-2.26611
116	0.98704	116	-4.66119	124	82.963	124	-2.31494
117	1.0054	117	-4.53658	125	82.7298	125	-2.27354
118	0.99135	118	-4.83424	126	82.5216	126	-2.31612
119	1.03432	119	-4.80103	127	82.1446	127	-2.28096
120	1.0054	120	-4.81081	128	81.461	128	-2.36455
121	1.1925	121	-4.86861	129	81.3188	129	-2.22588
122	1.01009	122	-5.01353	130	80.7755	130	-2.30988
123	1.04877	123	-4.76471	131	80.3497	131	-2.28291
124	1.18158	124	-4.76704	132	79.9638	132	-2.3083
125	1.04955	125	-4.68581	133	79.5107	133	-2.06454
126	0.87376	126	-4.84517	134	79.4727	134	-2.2919
127	0.98704	127	-4.70767	135	79.4728	135	-2.3833
128	0.92493	128	-4.78424	136	78.5071	136	-2.22354
129	0.85111	129	-4.60573	137	78.379	137	-2.45088
130	0.93041	130	-4.61665	138	78.0806	138	-2.38252
131	0.96283	131	-4.62408	139	77.5993	139	-2.34972
132	0.94643	132	-4.63503	140	77.1294	140	-2.47002
133	0.85698	133	-4.51118	141	76.9755	141	-2.42509
134	1.00815	134	-4.6944	142	76.5255	142	-2.51299
135	1.10854	135	-4.73073	143	76.536	143	-2.33878
136	1.00853	136	-4.52055	144	75.9368	144	-2.35791
137	0.97493	137	-4.6655	145	75.8509	145	-2.37238
138	0.79799	138	-4.53619	146	75.6114	146	-2.34306
139	1.14798	139	-4.51276	147	75.3063	147	-2.3376
140	1.13509	140	-4.54829	148	75.0056	148	-2.37315
141	1.04915	141	-4.67058	149	74.6149	149	-2.17902
142	0.9679	142	-4.61938	150	74.2329	150	-2.38721
143	1.01439	143	-4.56549	151	73.7247	151	-2.31065
144	1.11517	144	-4.54401	152	73.5466	152	-2.23759
145	1.22064	145	-4.54283	153	73.2556	153	-2.28448
146	1.01945	146	-4.83424	154	73.0138	154	-2.12979
147	1.02454	147	-4.75259	155	72.5384	155	-2.34579
148	0.97571	148	-4.51003	156	72.6298	156	-2.11925
149	0.84212	149	-4.65456	157	72.5216	157	-2.12276
150	1.01712	150	-4.68854	158	72.2044	158	-2.32666
151	1.04955	151	-4.66978	159	71.8329	159	-2.27158
152	1.07259	152	-4.60103	160	71.0857	160	-2.16222
153	1.20502	153	-4.44283	161	71.0048	161	-2.18761
154	1.05658	154	-4.55611	162	70.8477	162	-2.12782
155	1.14838	155	-4.68307	163	70.7903	163	-2.13956
156	1.1636	156	-4.67136	164	70.4888	164	-2.14384
157	1.24643	157	-4.43346	165	70.231	165	-2.15401
158	1.10657	158	-4.4147	166	70.1431	166	-2.11026
159	1.1433	159	-4.42409	167	70.0181	167	-2.15987
160	1.40932	160	-4.60846	168	69.5341	168	-2.22314
161	1.0554	161	-4.52603	169	69.2817	169	-2.14229
162	1.1929	162	-4.6944	170	69.3493	170	-2.04308
163	1.30463	163	-4.76511	171	69.2419	171	-2.14307
164	1.28119	164	-4.64674	172	68.8751	172	-2.0544
165	1.33353	165	-4.49596	173	68.3271	173	-2.20908
166	1.17532	166	-4.59674	174	68.547	174	-2.05595
167	1.2265	167	-4.65103	175	68.2345	175	-2.08174
168	1.2554	168	-4.38618	176	68.536	176	-2.15829
169	1.18314	169	-4.71588	177	68.0977	177	-2.20049
170	1.29799	170	-4.54166	178	68.0528	178	-2.09346
171	1.22415	171	-4.47955	179	67.8345	179	-2.19659
172	1.4136	172	-4.4315	180	67.4466	180	-2.18604
173	1.2683	173	-4.44948	181	67.1661	181	-2.17902
				182	67.1646	182	-2.16026
				183	67.0052	183	-2.21613
				184	66.7841	184	-2.11221
				185	66.6653	185	-2.17276
				186	66.2509	186	-2.25517
				187	66.147	187	-2.12823
				188	66.4259	188	-2.00517
				189	65.8376	189	-2.12276
				190	65.4247	190	-2.26884
				191	65.5509	191	-2.09972
				192	65.5681	192	-2.19189
				193	64.8872	193	-2.0208
Site2
Time	GlnR	Time	GlnRΔ25	Time	GlnR+FBI-GS	Time	GlnRΔ25+FBI-GS
-18	-0.29054	-18	-0.17535	-16	-0.09463	-16	-0.05371
-17	-0.20735	-17	-0.00816	-15	-0.08643	-15	-0.08264
-16	-0.11867	-16	0.0098	-14	-0.18878	-14	-0.26624
-15	-0.02609	-15	0.06175	-13	-0.27628	-13	0.00369
-14	0.13016	-14	0.14066	-12	0.08582	-12	-0.24707
-13	-0.16321	-13	0.03636	-11	0.16043	-11	0.06775
-12	-0.03079	-12	-0.01013	-10	0.33581	-10	-0.05566
-11	-0.00461	-11	0.15082	-9	0.21549	-9	0.04941
-10	-0.03937	-10	0.04613	-8	-0.17825	-8	0.18808
-9	0.02351	-9	0.0305	-7	0.12216	-7	0.04745
-8	0.09343	-8	0.03128	-6	0.27722	-6	-0.01465
-7	0.09851	-7	-0.032	-5	0.28738	-5	-0.06311
-6	0.03015	-6	-0.1781	-4	0.02994	-4	0.02402
-5	0.30867	-5	-0.12027	-3	0.1655	-3	0.00293
-4	0.19618	-4	0.01683	-2	0.19089	-2	-0.10568
-3	0.23836	-3	-0.09332	-1	-1.7681	-1	-0.02988
-2	0.36726	-2	-0.23277	0	1.63739	0	0.28339
-1	0.02547	-1	0.3266	1	7.64987	1	-0.80215
0	0.19499	0	-0.61441	2	24.5116	2	60.8666
1	48.57	1	45.1821	3	48.8053	3	222.051
2	102.419	2	179.895	4	73.4085	4	216.405
3	125.206	3	190.822	5	92.1741	5	217.019
4	130.149	4	190.538	6	108.27	6	218.035
5	131.728	5	190.346	7	121.875	7	218.228
6	132.159	6	189.941	8	133.091	8	218.691
7	132.736	7	189.635	9	143.061	9	219.951
8	133.477	8	189.639	10	152.477	10	220.715
9	133.82	9	189.417	11	161.07	11	221.083
10	134.14	10	189.572	12	168.703	12	221.565
11	134.398	11	189.312	13	176.243	13	221.81
12	134.82	12	189.408	14	182.994	14	222.085
13	135.025	13	189.494	15	189.426	15	222.55
14	135.084	14	189.401	16	195.704	16	223.055
15	135.516	15	189.404	17	201.012	17	223.151
16	135.697	16	189.535	18	206.703	18	223.301
17	136.127	17	189.549	19	211.795	19	223.721
18	136.174	18	189.684	20	216.809	20	223.663
19	136.47	19	189.679	21	221.687	21	223.817
20	136.799	20	189.538	22	226.442	22	223.916
21	136.924	21	189.921	23	230.81	23	224.145
22	137.084	22	189.821	24	235.589	24	224.097
23	137.159	23	189.918	25	239.974	25	224.058
24	137.243	24	189.992	26	244.224	26	223.935
25	137.471	25	189.872	27	248.294	27	224.266
26	137.563	26	190.102	28	252.072	28	224.218
27	137.694	27	190.229	29	255.504	29	224.201
28	137.939	28	190.149	30	259.596	30	224.058
29	137.966	29	190.189	31	263.257	31	224.09
30	138.213	30	190.319	32	267.03	32	224.326
31	138.119	31	190.366	33	270.423	33	224.203
32	138.22	32	190.425	34	274.104	34	224.346
33	138.371	33	190.498	35	277.642	35	224.185
34	138.33	34	190.662	36	281.245	36	224.157
35	138.304	35	190.653	37	284.599	37	224.342
36	138.164	36	190.841	38	288.184	38	224.184
37	138.17	37	190.757	39	291.584	39	224.417
38	138.647	38	190.569	40	295.394	40	224.259
39	138.556	39	190.675	41	299.197	41	224.32
40	138.588	40	190.77	42	302.569	42	224.29
41	138.529	41	190.66	43	306.813	43	224.324
42	138.627	42	190.627	44	309.792	44	224.084
43	138.744	43	190.505	45	313.418	45	224.012
44	138.802	44	190.583	46	317.196	46	223.749
45	138.901	45	190.551	47	320.359	47	223.73
46	138.75	46	190.485	48	324.505	48	223.875
47	138.807	47	190.56	49	327.676	49	223.711
48	139.063	48	190.756	50	330.956	50	223.547
49	139.057	49	190.652	51	334.326	51	223.419
50	138.875	50	190.547	52	338.315	52	223.352
51	139.038	51	190.426	53	341.595	53	223.311
52	138.831	52	190.366	54	344.856	54	223.207
53	138.866	53	190.122	55	348.033	55	223.121
54	138.969	54	190.142	56	351.914	56	223.02
55	139.088	55	190.244	57	355.172	57	222.788
56	139.208	56	189.982	58	358.522	58	222.801
57	139.147	57	189.96	59	362.081	59	222.666
58	138.976	58	190.114	60	364.049	60	221.501
59	137.204	59	189.1	61	360.755	61	217.845
60	131.667	60	188.764	62	343.412	62	165.739
61	109.055	61	150.407	63	330.051	63	149.779
62	97.7325	62	133.847	64	316.114	64	137.973
63	87.9403	63	124.846	65	305.89	65	128.796
64	80.9985	64	116.536	66	297.37	66	121.812
65	75.0813	65	109.942	67	290.408	67	116.274
66	70.2864	66	104.973	68	283.758	68	111.392
67	65.9235	67	100.283	69	278.35	69	106.967
68	62.3739	68	96.2946	70	273.655	70	103.075
69	59.372	69	92.5965	71	269.325	71	99.6986
70	55.9559	70	89.7528	72	265.239	72	96.2486
71	53.0501	71	86.5215	73	261.763	73	93.0377
72	50.7528	72	83.5375	74	258.197	74	90.2596
73	48.6743	73	81.0727	75	254.572	75	87.7224
74	46.2696	74	78.3918	76	251.981	76	85.0185
75	44.5505	75	76.143	77	249.187	77	82.7685
76	42.7301	76	73.7754	78	246.704	78	80.1416
77	40.9512	77	71.85	79	244.07	79	78.0377
78	39.5372	78	69.9004	80	241.619	80	76.1584
79	38.1427	79	67.7762	81	239.314	81	73.8849
80	36.7501	80	65.8949	82	237.307	82	72.1666
81	35.5841	81	64.3887	83	234.835	83	70.5435
82	34.2766	82	62.5274	84	232.947	84	68.7455
83	33.1665	83	61.0137	85	231.063	85	67.0681
84	31.8356	84	59.4906	86	228.989	86	65.5424
85	31.0001	85	58.1582	87	226.957	87	64.0732
86	30.063	86	56.6973	88	225.503	88	62.46
87	29.1473	87	55.3805	89	224.194	89	61.249
88	28.368	88	54.1196	90	222.45	90	59.8971
89	27.6751	89	52.8157	91	221.251	91	58.6443
90	26.9415	90	51.7676	92	219.504	92	57.2033
91	26.2028	91	50.825	93	217.991	93	56.2139
92	25.4938	92	49.3071	94	216.679	94	55.0924
93	24.6587	93	48.1954	95	215.457	95	54.1467
94	24.0747	94	47.4032	96	214.107	96	52.8443
95	23.6184	95	46.3082	97	212.677	97	51.6803
96	23.1688	96	45.4254	98	211.397	98	50.9232
97	22.5716	97	44.4785	99	210.239	99	50.0056
98	21.9411	98	43.5282	100	209.217	100	48.9197
99	21.4391	99	42.761	101	208.351	101	48.0978
100	21.1755	100	41.7696	102	206.973	102	47.1947
101	20.7794	101	41.0785	103	205.868	103	46.2517
102	20.3805	102	40.2243	104	204.839	104	45.4232
103	20.0622	103	39.4801	105	203.754	105	44.6947
104	19.4481	104	38.67	106	202.814	106	43.9056
105	18.9563	105	37.9324	107	201.969	107	43.2299
106	18.636	106	37.2516	108	200.48	108	42.2764
107	18.3329	107	36.1477	109	199.657	109	41.7744
108	18.0762	108	35.7043	110	198.803	110	41.101
109	17.7137	109	35.1864	111	197.89	111	40.4127
110	17.5825	110	34.5813	112	196.918	112	39.8998
111	17.0934	111	33.9762	113	195.665	113	39.1353
112	16.8692	112	33.411	114	195.06	114	38.3744
113	16.5614	113	32.784	115	194.447	115	37.6717
114	16.6095	114	32.0414	116	193.522	116	37.1158
115	16.238	115	31.4891	117	192.689	117	36.4529
116	15.8884	116	31.0832	118	192.153	118	35.8604
117	15.7813	117	30.4754	119	191.355	119	35.4252
118	15.5544	118	29.8652	120	190.61	120	35.14
119	15.3329	119	29.2739	121	189.775	121	34.5103
120	15.1512	120	28.9321	122	189.274	122	33.8431
121	15.0466	121	28.3793	123	188.354	123	33.5599
122	14.7684	122	27.7402	124	187.991	124	33.0232
123	14.4485	123	27.3352	125	187.036	125	32.4127
124	14.5278	124	26.8192	126	186.053	126	31.8893
125	14.2036	125	26.3926	127	185.932	127	31.3412
126	13.9122	126	25.9633	128	184.838	128	31.1252
127	13.7637	127	25.4805	129	184.124	129	30.5588
128	13.8477	128	25.277	130	183.462	130	30.1201
129	13.3739	129	24.7508	131	182.926	131	29.7256
130	13.2224	130	24.3129	132	182.551	132	29.3584
131	13.0841	131	23.9004	133	181.728	133	28.9142
132	12.8794	132	23.4403	134	181.069	134	28.5959
133	12.8446	133	23.1508	135	180.621	135	28.1322
134	12.7946	134	22.6329	136	180.399	136	27.4959
135	12.9036	135	22.5282	137	179.57	137	27.2662
136	12.7704	136	22.2172	138	178.971	138	26.8943
137	12.4669	137	21.7918	139	178.083	139	26.426
138	12.2864	138	21.4063	140	177.815	140	26.1174
139	12.3036	139	21.1824	141	177.28	141	25.6967
140	12.2634	140	21.0047	142	176.335	142	25.29
141	12.2552	141	20.3672	143	175.869	143	24.9326
142	12.0208	142	19.9782	144	175.685	144	24.7373
143	11.9325	143	19.686	145	174.588	145	24.6482
144	11.7169	144	19.5574	146	174.32	146	23.9947
145	11.7583	145	19.0672	147	173.824	147	23.5596
146	11.6665	146	18.6438	148	173.665	148	23.5185
147	11.647	147	18.2836	149	172.891	149	23.0197
148	11.3817	148	18.1539	150	172.311	150	22.9818
149	11.1669	149	17.9067	151	171.703	151	22.5146
150	11.4485	150	17.4887	152	171.221	152	22.3053
151	11.3708	151	17.1922	153	170.437	153	22.0951
152	11.17	152	16.8489	154	170.018	154	21.8193
153	11.2708	153	16.9864	155	169.72	155	21.5049
154	11.2563	154	16.5997	156	169.171	156	21.1756
155	11.063	155	16.0899	157	169.171	157	20.9877
156	11.1802	156	15.9668	158	168.767	158	20.8217
157	11.3024	157	15.9902	159	168.402	159	20.4201
158	10.8802	158	15.591	160	167.511	160	20.1334
159	11.0302	159	15.4918	161	167.372	161	19.9467
160	11.0079	160	15.1567	162	166.683	162	19.6635
161	10.7177	161	14.8953	163	166.191	163	19.2943
162	10.8009	162	14.6129	164	165.767	164	19.2576
163	10.7204	163	14.3192	165	165.338	165	19.0525
164	10.8442	164	14.1133	166	165.016	166	18.7959
165	10.7583	165	13.9789	167	164.919	167	18.3928
166	10.6501	166	13.7317	168	164.408	168	18.3142
167	10.6286	167	13.3914	169	163.781	169	18.0666
168	10.5063	168	13.4137	170	163.848	170	17.8424
169	10.6247	169	13.2149	171	163.173	171	17.7131
170	10.3591	170	12.9852	172	162.831	172	17.7025
171	10.3622	171	12.7223	173	162.271	173	17.2779
172	10.5837	172	12.6649	174	161.667	174	16.8049
173	10.5095	173	12.4055	175	161.346	175	16.8666
174	10.2872	174	12.4164	176	161.178	176	16.8135
175	10.1716	175	12.0715	177	160.957	177	16.5939
176	10.2645	176	12.0961	178	160.419	178	16.2299
177	10.097	177	11.6915	179	160.198	179	16.2178
178	10.2114	178	11.6196	180	159.799	180	15.9592
179	10.3352	179	11.4512	181	159.202	181	15.6729
180	10.2106	180	11.2547	182	158.922	182	15.3951
181	10.1798	181	11.0688	183	158.701	183	15.2354
182	10.1196	182	10.9094	184	158.448	184	14.9643
183	10.2333	183	10.8989	185	158.108	185	15.0459
184	9.98993	184	10.8844	186	157.733	186	14.7205
185	9.91063	185	10.4012
186	10.6747	186	10.4504
187	11.1884	187	11.8461
188	10.1446	188	10.4422
189	9.98718	189	9.91176
190	10.193	190	10.0414
191	10.352	191	9.87386
192	10.0063	192	9.51839
193	9.74539	193	9.37114
194	10.1173	194	9.19963
195	10.2227	195	9.1891
196	10.0634	196	9.127
197	9.96101	197	8.97697
198	10.2567	198	9.14848
199	9.85281	199	8.65315
200	9.43407	200	8.41527
201	8.73445	201	7.02113
202	9.07703	202	7.74925
203	8.82741	203	7.38988
204	8.41844	204	7.00667
205	9.92508	205	7.05394
206	11.77	206	9.84612
207	11.3243	207	9.65706
208	10.0192	208	7.85667
209	9.48718	209	7.34966
210	9.62039	210	7.12935
211	9.71297	211	7.28011
212	9.81413	212	7.30354
213	10.0505	213	7.17152
214	10.2845	214	7.72112
215	9.3286	215	6.45784
216	9.07118	216	6.17699
217	9.14696	217	6.17151
218	9.22937	218	6.06175
219	8.98874	219	5.9684
220	8.93991	220	5.86215
221	9.10399	221	5.96918
222	9.22078	222	5.90746
223	8.98563	223	5.66878
224	8.84813	224	5.50043
225	8.93875	225	5.4852
226	9.01413	226	5.37973
227	8.95593	227	5.16957
228	9.14929	228	5.34105
229	9.29382	229	5.07542
230	8.92781	230	5.07465
231	9.00594	231	5.0141
232	9.10164	232	4.91487
233	9.09578	233	4.86566
234	8.98132	234	4.83011
235	9.16882	235	4.80394
236	8.8786	236	4.51723
237	9.18524	237	4.43245
238	9.20125	238	4.49379
239	9.25868	239	4.50198
240	9.06335	240	4.43988
241	9.05632	241	4.39691
242	9.15359	242	4.28168
243	9.19266	243	4.22542
244	9.01999	244	4.26645
245	9.19774	245	4.17151
246	9.15828	246	4.16878
247	9.01883	247	3.82074
248	9.11688	248	3.80472
249	9.14305	249	3.69223
250	9.2825	250	3.71565
251	9.08015	251	3.55043
252	9.33093	252	3.5887
253	9.07352	253	3.48167
254	9.08641	254	3.55434
255	9.22195	255	3.44301
256	9.09421	256	3.40082
257	9.09969	257	3.37152
258	9.08446	258	3.41331
259	8.96335	259	3.35707
260	9.29031	260	3.39145
261	9.33992	261	3.25706
262	9.20711	262	3.10121
263	9.25125	263	3.02504
264	9.38602	264	3.23401
265	9.20125	265	3.05199
266	9.22664	266	2.99066
267	9.15633	267	3.02034
268	9.41141	268	2.93871
269	9.32663	269	2.81801
270	9.37703	270	2.87073
271	9.22899	271	2.81175
272	9.41023	272	2.77309
273	9.3114	273	2.56801
274	9.4071	274	2.46605
275	9.12157	275	2.5473
276	9.31296	276	2.46448
277	9.29344	277	2.45238
278	9.21024	278	2.56058
279	9.33289	279	2.80081
280	9.34929	280	2.43675
281	9.35243	281	2.29848
282	9.60281	282	2.29965
283	9.4946	283	2.31956
284	9.41101	284	2.41254
285	9.49657	285	2.51645
286	9.44696	286	2.24104
287	9.41531	287	2.43948
288	9.39578	288	2.2598
289	9.33015	289	2.26918
290	9.38249	290	2.12308
291	9.4868	291	2.03168
292	9.57274	292	1.96019
293	9.42116	293	2.17073
294	9.69696	294	1.9516
295	9.51961	295	1.93089
296	9.72273	296	1.73793
297	9.51961	297	1.75354
298	9.59265	298	1.72229
299	9.51491	299	1.78323
300	9.4071	300	1.91643
301	9.68953	301	1.65512
302	9.76062	302	1.63988
303	9.51024	303	1.66762

## Sheet: Figure 5
Figure 5A														Figure 5B
Time	0 nM	31.3 nM	31.3 nM	62.5 nM	62.5 nM	125 nM	125 nM	250 nM	250 nM	500 nM	500 nM	1000 nM		Time	0 nM	3.9 nM	7.8 nM	7.8 nM	15.6 nM	15.6 nM	31.3 nM	31.3 nM	62.5 nM	62.5 nM	125 nM	125 nM	250 nM
69.5	0	0.18523	0.1691	0.04625	0.12228	0.13808	-0.04787	0.16924	-0.02814	0.15921	0.17899	0.16763		70.5	0	-0.51056	-0.24246	-0.21875	-0.5932	-0.04163	-0.29269	0.04874	-0.21036	-0.35068	-0.32077	-0.3696	-0.17361
70.5	0	0.23172	0.08824	0.23923	0.0719	0.03143	-0.02911	0.05791	0.22577	0.08618	0.22391	0.09225		71.5	0	-0.54456	-0.32565	-0.02072	-0.13266	0.03183	-0.03564	-0.14929	-0.01816	0.11142	0.01947	-0.09927	0.07132
71.5	0	0.11218	0.04253	0.27203	0.07268	0.01501	0.02713	0.20323	0.18124	-0.10602	0.07625	-0.000717163		72.5	0	-0.09805	-0.05026	0.14142	-0.11935	-0.28729	0.01514	0.10266	0.05179	-0.09207	0.16476	0.15622	0.19162
72.5	0	0.1536	0.30933	0.4404	0.27113	0.28104	0.23378	0.29112	0.18202	0.29047	0.15985	0.12781		73.5	0	-0.22382	0.02316	-0.20273	0.09158	-0.15253	0.0163	0.17883	0.00296	0.03213	0.2937	0.13315	0.11273
73.5	0	0.23369	0.33902	0.30682	0.23637	0.28847	0.00333	0.26729	0.21016	0.37056	0.29462	0.20125		74.5	0	-0.41092	-0.32565	-0.07538	-0.33575	-0.22635	-0.43173	-0.38718	-0.31424	-0.17136	-0.07623	-0.26334	-0.32358
74.5	0	0.07625	0.15933	0.21577	0.22971	0.05956	0.03181	0.22159	0.1492	0.28227	0.14891	0.02583		75.5	0	-0.17539	0.013	-0.2254	-0.07989	-0.0127	-0.10556	-0.03992	-0.11737	-0.09247	0.14758	0.07806	-0.09705
75.5	0	0.03328	0.18668	0.12204	-0.05075	0.04315	-0.04982	0.06378	-0.06837	0.0311	0.07899	-0.09447		76.5	0	-0.20938	-0.19559	0.03711	0.065	-0.07324	0.06708	-0.17822	-0.16348	0.01532	0.2175	-0.04184	0.00531
76.5	0	0.04382	0.06479	0.21071	0.07581	0.15331	0.08144	0.0872	-0.00237	0.22679	0.00711	-0.05345		77.5	0	0.18005	0.000518799	0.11444	0.14703	-0.01544	0.0921	-0.14813	-0.0787	0.05948	0.06009	0.02377	0.2467
77.5	0	-0.01906	0.04956	0.13962	0.27269	0.10681	0.04861	0.12589	0.1656	-0.000930786	0.01962	0.04576		78.5	0	-0.009	0.02121	-0.11954	0.02789	0.24081	-0.14502	0.000305176	-0.23181	-0.04483	0.01636	0.10346	0.21661
78.5	0	0.2325	0.09215	0.12634	0.1684	0.09393	0.29903	0.06924	0.12578	0.03502	0.20557	0.22351		79.5	0	-0.2738	-0.09518	-0.32889	-0.30804	-0.29315	-0.22195	-0.23874	-0.08026	0.01535	-0.04028	0.02811	-0.13412
79.5	0	0.17156	0.18784	-0.07327	0.12738	0.12167	0.01151	-0.02295	0.2242	0.07484	0.02666	-0.01712		80.5	0	0.06055	-0.13269	0.02536	-0.13071	0.00449	-0.24661	0.0257	-0.00763	0.03409	0.19681	0.00305	-0.04745
80.5	0	0.1032	0.06245	0.05055	0.07385	-0.0338	0.22051	0.03995	0.12967	0.0807	-0.04756	0.05905		81.5	0	0.31952	-0.10574	-0.1543	0.11462	-0.07205	-0.20245	-0.04422	0.000976563	0.0759	-0.15356	0.08041	-0.04352
81.5	0	0.14304	0.01128	0.01382	-0.03319	-0.09045	0.10213	0.08603	0.03201	-0.13687	0.03094	0.03014		82.5	0	0.01794	-0.02567	0.03943	0.0271	0.0029	0.09247	0.16476	0.18222	0.07977	-0.34265	0.24524	-0.01892
82.5	0	-0.01515	-0.11449	-0.07014	-0.14683	-0.10178	-0.05997	-0.14676	-0.08008	-0.16577	-0.08507	0.04538		83.5	0	-0.01913	-0.04364	0.10547	-0.07953	0.03143	0.07333	0.35773	-0.15292	-0.16473	0.12143	-0.00397	0.01935
83.5	0	0.07195	0.01088	-0.03227	0.03517	0.08923	0.04002	-0.0878	-0.08557	-0.0025	0.07898	0.03404		84.5	0	-0.000793457	-0.03348	0.10938	0.10172	0.15646	0.05145	0.03976	-0.00681	0.263	-0.04382	-0.28247	-0.05057
84.5	0	-0.2054	-0.41684	-0.29007	-0.39412	-0.13185	-0.11858	-0.21513	-0.15822	-0.2775	-0.25851	-0.09331		85.5	0	0.07736	0.17709	0.17618	0.15955	0.21426	0.20694	-0.02274	0.10529	0.00482	0.02457	-0.11136	0.05374
85.5	0	-0.38194	-0.3891	-0.36194	-0.33121	-0.27325	-0.11661	-0.36786	-0.27736	-0.24116	-0.11749	-0.02023		86.5	0	0.03516	0.34427	0.15079	-0.03616	0.06934	0.20538	-0.04617	0.26624	0.04501	0.02258	-0.01801	0.00647
86.5	0	-0.22336	-0.05278	-0.15335	-0.10974	-0.10568	-0.21309	-0.05458	-0.22423	-0.10289	-0.11046	-0.26634		87.5	0	-0.00314	0.0759	0.06992	-0.00885	-0.25333	0.13269	0.12961	0.28418	-0.29092	-0.22665	-0.10474	-0.1568
87.5	0	-0.26437	-0.19067	-0.20453	-0.15349	-0.21935	-0.28029	-0.06592	-0.14026	-0.17358	-0.27217	-0.11986		88.5	0	-0.33554	0.19193	0.03906	-0.09982	-0.37949	0.14169	0.10111	0.06155	0.02277	0.03314	-0.15433	-0.3107
88.5	0	-0.02725	0.01285	-0.13576	-0.10815	-0.20175	-0.0916	0.00208	-0.07188	0.09088	-0.000289917	0.17117		89.5	0	-0.14178	0.09036	0.02109	-0.09982	0.15256	0.07217	0.05618	-0.14041	0.12704	-0.08286	-0.22659	-0.32593
89.5	0	0.26024	0.11519	0.00485	0.13402	0.19197	0.16425	0.24152	0.05547	0.11626	0.24071	0.1692		90.5	0	-0.23361	0.18957	0.17539	-0.0256	-0.09903	-0.06769	0.05969	0.08264	-0.19168	-0.14734	-0.16919	0.03381
90.5	0	0.08249	0.28081	0.07047	0.04495	0.00644	0.15994	0.01456	0.04726	0.36273	0.16065	0.07741		91.5	0	-0.23007	-0.05808	0.21054	-0.05569	-0.27127	-0.02707	-0.3403	-0.12909	-0.08505	-0.29773	-0.24612	-0.02478
91.5	0	0.045	-0.17036	0.12907	-0.18434	-0.0295	-0.03185	0.18214	0.29608	0.15494	0.17314	0.19695		92.5	0	-0.37424	-0.03348	0.11523	-0.12405	-0.05411	-0.59036	-0.48682	-0.35294	-0.68466	-0.76688	-0.61685	-0.48025
92.5	0	3.20045	3.75151	-0.21352	3.20042	3.20448	-13.36	-0.49326	0.95897	-0.46382	0.36258	-0.67297		93.5	0	-0.52969	2.47278	5.53476	0.0365	9.12323	0.62451	0.25382	0.01816	0.05634	0.25305	-0.38754	-0.61658
93.5	0	-6.72922	-2.5188	0.79469	-11.7101	-7.28262	48.3455	29.3333	-2.72462	68.4967	56.6974	110.469		94.5	0	4.03046	1.86691	1.42578	5.59235	3.45175	7.17215	7.56592	11.5998	11.3263	13.1456	24.9316	47.2807
94.5	0	14.6696	2.0777	27.7568	27.0707	36.9658	36.9197	62.7603	80.1426	91.5276	89.9806	130.279		95.5	0	1.15076	2.08176	1.35623	5.69821	4.54355	11.7932	9.28857	23.0724	27.0641	43.2347	59.1292	120.063
95.5	0	13.9282	14.6972	23.8306	21.8153	38.6846	40.0576	63.563	60.4176	96.6225	93.6399	136.928		96.5	0	1.49805	4.69193	4.14804	7.66342	9.68848	18.2108	14.3913	39.7517	44.7575	80.5542	94.5074	171.506
96.5	0	14.8134	12.9222	24.6443	23.1559	40.6603	40.3963	64.9548	62.5176	98.9803	96.1263	141.121		97.5	0	2.59726	5.94424	5.57458	11.6119	13.4408	26.9608	23.3706	59.4565	64.0415	116.22	126.382	191.388
97.5	0	14.8981	13.6281	24.8877	23.5793	41.4099	40.5119	65.3743	63.3133	100.401	97.5618	144.304		98.5	0	3.21756	7.42435	7.24765	15.3177	16.7701	34.7675	31.4042	76.8865	80.4794	142.083	147.721	197.777
98.5	0	15.379	13.9593	25.2974	24.0914	41.9787	41.0424	66.0548	64.1805	101.883	98.9696	146.961		99.5	0	3.77069	9.06454	8.45508	18.674	19.8271	42.3585	39.1995	92.1772	94.7075	157.439	159.833	201.975
99.5	0	15.2665	14.2105	25.3877	24.1239	42.3631	41.2291	66.4853	64.3613	102.742	99.9227	149.142		100.5	0	4.32462	9.94504	9.90353	21.6088	22.5064	48.9808	45.9492	104.68	106.592	165.587	166.037	204.915
100.5	0	15.37	14.3324	25.3763	24.1989	42.5764	41.2584	66.7931	64.7336	103.605	100.8	151.068		101.5	0	4.75742	11.0657	10.9273	24.1833	25.2256	54.9167	51.8249	114.882	115.887	169.823	169.571	206.963
101.5	0	15.6384	14.5886	25.7619	24.411	42.8443	41.6033	67.186	65.2738	104.543	101.821	152.571		102.5	0	5.48517	12.2154	12.0074	26.924	27.6998	60.8261	57.7081	122.967	123.691	172.987	172.403	209.086
102.5	0	15.6524	14.3445	25.8744	24.4547	43.1111	41.5842	67.2427	65.4519	105.301	102.268	154		103.5	0	6.17734	13.32	12.9254	29.4373	29.9357	65.9351	62.9007	129.138	129.109	175.045	174.596	210.613
103.5	0	15.2626	14.3734	25.8435	24.466	43.3568	41.5596	67.5122	65.7305	105.867	102.675	155.518		104.5	0	6.52695	14.131	13.9297	31.6521	31.8607	70.4343	67.7003	133.965	133.328	176.868	175.987	211.833
104.5	0	15.0122	14.4222	25.8084	24.5559	43.4119	41.8291	67.9286	66.1211	106.568	103.259	156.638		105.5	0	6.66797	15.2361	14.8148	33.4681	33.901	74.4893	71.6808	137.295	136.523	178.293	176.98	212.642
105.5	0	14.8356	14.3906	26.0603	24.8266	43.5303	41.9506	68.1134	66.2379	107.041	103.991	158.111		106.5	0	6.98318	16.2677	15.6023	35.4642	35.6787	78.0784	75.3148	139.812	138.776	179.375	178.204	213.833
106.5	0	15.0649	14.5902	26.138	24.7856	43.6877	42.1053	68.3872	66.3304	107.689	104.387	159.364		107.5	0	7.73398	17.3376	16.7101	37.7689	37.7924	81.6995	78.7605	142.199	141.108	180.47	179.093	214.888
107.5	0	15.195	14.755	26.2295	25.05	43.781	42.2439	68.3989	66.6512	108.127	104.966	160.351		108.5	0	7.92657	17.704	17.159	39.2451	39.0818	84.1108	81.4972	143.609	142.435	181.21	180.187	215.42
108.5	0	14.7798	14.3722	26.0935	24.9828	43.8818	42.2162	68.7669	66.7137	108.573	105.147	161.454		109.5	0	8.45779	18.4529	17.9734	40.9552	40.7142	86.9093	84.1323	145.113	143.709	182.121	180.962	216.055
109.5	0	14.9993	14.398	26.2779	25.1672	44.0541	42.3846	68.8829	67.0828	109.027	105.652	162.518		110.5	0	8.46484	19.1454	18.4465	42.4435	41.9092	88.9604	86.3972	146.187	144.71	182.674	181.648	216.643
110.5	0	15.0024	14.3718	26.2642	25.4098	44.192	42.3838	69.0091	67.1469	109.351	105.889	163.46		111.5	0	9.06055	20.2654	19.307	44.2096	43.6127	91.3577	88.6882	147.552	145.946	183.691	182.475	217.637
111.5	0	14.9466	14.5625	26.3748	25.4731	44.2064	42.4365	69.154	67.607	109.829	106.311	164.518		112.5	0	9.64139	20.8099	20.2617	45.4666	44.9639	93.3339	90.7421	148.392	147.026	184.697	183.071	218.177
112.5	0	14.8325	14.5066	26.2174	25.3403	44.0057	42.5436	69.0575	67.3707	109.966	106.531	165.036		113.5	0	9.67462	21.1997	20.4019	46.2431	45.6221	94.6319	92.1726	148.869	147.435	185.006	183.152	218.586
113.5	0	15.0595	14.5679	26.4115	25.4746	44.2256	42.4939	69.1153	67.5129	110.096	106.739	165.824		114.5	0	9.85547	21.8958	21.0863	47.731	46.7725	95.8268	93.5124	149.633	147.922	185.418	184.021	219.096
114.5	0	15.2423	14.6382	26.6396	25.4539	44.5076	42.606	69.4036	67.848	110.628	107.21	166.731		115.5	0	10.1238	22.3872	21.5359	48.851	47.9928	96.8202	94.771	150.268	148.856	185.752	184.286	219.449
115.5	0	15.272	14.8738	26.5365	25.684	44.6717	42.8291	69.5564	68.1578	110.934	107.499	167.507		116.5	0	10.5504	23.1509	22.4453	50.1959	49.0967	98.4179	96.2425	150.911	149.657	186.655	184.941	220.209
116.5	0	15.1114	14.8746	26.6627	25.6231	44.5838	42.801	69.7372	68.1015	111.242	107.714	168.075		117.5	0	10.7504	23.4384	22.9996	50.9365	49.8572	99.2413	97.3476	151.648	149.909	186.866	185.297	220.482
117.5	0	15.2958	14.8168	26.7174	25.8571	44.7349	42.9006	69.8411	68.1754	111.289	107.943	168.882		118.5	0	10.7887	23.813	23.0734	51.5232	50.34	99.9995	97.9105	151.7	150.237	186.882	185.517	220.525
118.5	0	15.3544	15.0839	26.8056	25.7977	45.0283	43.1205	69.9204	68.2625	111.795	108.154	169.513		119.5	0	11.5332	24.6173	24.1149	52.6666	51.5182	101.202	99.0894	152.365	150.779	187.611	186.301	221.421
119.5	0	15.2868	15.0953	26.9084	26.0961	45.1236	43.1072	70.1638	68.5746	112.124	108.58	170.363		120.5	0	11.3012	24.8478	24.3336	53.4185	52.1541	101.952	99.6976	152.705	151.456	187.998	186.224	221.718
120.5	0	15.334	15.2816	27.0545	26.1789	45.1209	43.383	70.4575	68.8586	112.34	108.786	171.159		121.5	0	11.9621	25.5864	24.6922	54.1494	53.1244	102.532	100.139	153.255	151.822	188.633	186.801	222.325
121.5	0	15.2091	14.9828	26.7744	26.043	45.0432	43.1721	70.238	68.4066	112.439	108.664	171.296		122.5	0	12.2711	26.1853	25.148	54.8677	53.7224	103.248	101.16	153.967	152.059	188.916	187.303	222.638
122.5	0	15.3567	15.1781	27.0884	26.2285	45.1971	43.3576	70.4931	68.7332	112.903	109.091	172.058		123.5	0	12.4215	26.4572	25.5219	55.5103	54.3752	103.908	101.64	154.369	152.446	189.09	187.143	222.955
123.5	0	15.2606	14.9906	26.8837	26.0746	44.9986	43.2658	70.6017	68.5761	113.015	109.136	172.43		124.5	0	12.3672	26.556	25.4269	55.9455	54.6318	104.143	102.069	154.328	152.82	189.238	187.583	223.144
124.5	0	15.3134	15.1144	27.0306	26.2453	44.9705	43.5142	70.5294	68.7945	113.092	109.309	173.046		125.5	0	12.7613	27.1068	26.1426	56.5775	55.1709	104.628	102.85	154.855	153.029	189.707	188.018	223.655
125.5	0	15.3493	15.0265	27.1185	26.277	45.2314	43.451	70.595	68.8976	113.259	109.569	173.707		126.5	0	12.9414	27.1286	26.6758	57.2021	55.7811	105.287	103.318	155.25	153.236	189.88	188.272	224.244
126.5	0	15.4083	15.1531	27.2818	26.441	45.2549	43.6654	70.8188	69.1918	113.724	109.733	174.375		127.5	0	12.7473	27.4915	26.5254	57.6342	55.9643	105.796	103.515	155.488	153.565	190.256	188.532	224.183
127.5	0	15.527	15.1398	27.2673	26.5563	45.356	43.6853	70.9126	69.0137	113.887	110.229	174.856		128.5	0	12.8637	27.8497	26.682	58.0197	56.3912	106.028	103.916	155.376	153.811	190.232	188.734	224.594
128.5	0	15.6571	15.4398	27.4384	26.5539	45.651	43.8307	71.0134	69.5461	114.076	110.425	175.4		129.5	0	13.1895	28.3072	27.3785	58.7283	56.9303	106.782	104.566	155.948	154.105	190.948	189.291	224.922
129.5	0	15.7001	15.4746	27.4099	26.5086	45.4748	44.1377	71.0099	69.5996	114.162	110.718	176.062		130.5	0	13.3555	28.624	27.6594	59.3759	57.4033	107.003	104.675	156.347	154.415	191.049	189.465	225.31
130.5	0	15.547	15.28	27.1826	26.6047	45.4795	43.9158	71.1392	69.5742	114.39	110.708	176.525		131.5	0	13.5898	28.9204	27.8895	59.7303	57.8838	107.21	105.228	156.571	154.591	191.311	189.763	225.7
131.5	0	15.2907	15.1199	27.2388	26.416	45.2236	43.6627	71.0083	69.6047	114.296	110.549	176.779		132.5	0	14.0059	29.2814	28.4379	60.0182	58.2061	107.632	105.535	156.738	155.083	191.795	189.799	226.034
132.5	0	15.6387	15.4628	27.54	26.545	45.5818	43.9436	71.1978	69.8746	114.583	110.877	177.506		133.5	0	13.8781	29.2556	28.3235	60.2498	58.1193	107.717	105.558	156.685	154.874	191.677	189.719	225.975
133.5	0	15.4466	15.2191	27.2877	26.4559	45.3693	43.6814	71.1013	69.5516	114.467	110.913	177.745		134.5	0	13.957	29.4994	28.6125	60.5224	58.715	107.892	106.075	157.094	155.006	192.013	190.043	226.372
134.5	0	15.5473	15.4933	27.2533	26.6656	45.6674	43.7557	71.1548	69.7863	114.635	111.239	178.184		135.5	0	14.307	30.0794	28.9445	60.9541	59.1912	108.338	106.197	157.409	155.511	192.486	190.685	226.949
135.5	0	15.3368	15.2171	27.0583	26.5695	45.342	43.8037	71.1829	69.6742	114.75	110.98	178.413		136.5	0	14.2961	30.2446	29.1148	61.4685	59.451	108.544	106.871	157.687	155.809	192.701	190.789	227.236
136.5	0	15.2919	15.2226	27.0591	26.3652	45.3076	43.6767	71.2313	69.7195	114.692	111.037	178.777		137.5	0	14.3047	30.4079	29.6121	61.9048	59.7252	108.985	106.996	157.931	155.882	192.78	190.896	227.397
137.5	0	15.4001	15.241	27.3799	26.2903	45.4799	43.8162	71.2462	69.6582	114.738	111.313	179.084		138.5	0	14.234	30.4056	29.4562	61.815	59.8924	109.092	106.893	157.796	156.101	192.7	190.95	227.518
138.5	0	15.4712	15.1417	27.4158	26.2625	45.3838	43.7537	71.1548	69.7512	114.914	111.329	179.316		139.5	0	14.5344	30.656	29.5863	62.1919	59.8853	109.058	107.112	157.876	155.875	192.933	190.994	227.724
139.5	0	15.3313	15.1386	27.3998	26.325	45.2197	43.6838	71.1446	69.7601	115.241	111.454	179.841		140.5	0	14.5762	30.7208	29.7215	62.3404	60.4604	109.389	107.541	157.982	156.141	192.963	191.312	227.829
140.5	0	15.3032	15.1745	27.1935	26.2641	45.2826	43.6693	70.97	69.6945	115.196	111.556	179.964		141.5	0	14.8156	31.0536	29.8727	62.742	60.6037	109.572	107.741	158.179	156.234	193.21	191.338	228.032
141.5	0	15.2305	15.1476	27.3048	26.2094	45.2221	43.7611	71.1982	69.6152	115.349	111.52	180.192		142.5	0	15.1449	31.2364	30.2301	63.0458	61.0599	109.897	107.967	158.572	156.511	193.538	191.588	228.507
142.5	0	15.2403	15.0542	27.1607	26.2711	45.4049	43.667	71.0903	69.5012	115.347	111.553	180.498		143.5	0	15.3656	31.4998	30.3637	63.417	61.2229	110.451	108.334	158.696	156.77	193.93	191.845	228.802
143.5	0	15.22	14.8402	27.2279	26.1785	45.1982	43.5322	71.0466	69.4844	115.115	111.438	180.561		144.5	0	15.0949	31.5841	30.4836	63.2974	61.24	110.237	108.307	158.803	156.684	193.857	191.874	228.96
144.5	0	15.1032	15.157	27.2009	25.9301	45.4763	43.8174	71.113	69.8398	115.372	111.543	180.94		145.5	0	15.0012	31.831	30.4219	63.3201	61.4315	110.273	108.28	158.971	156.766	193.905	192.202	229.029
145.5	0	15.1852	15.5011	27.3189	26.35	45.324	43.7291	71.1696	69.7812	115.423	111.758	181.293		146.5	0	15.1703	31.8794	30.7332	63.5646	61.5236	110.426	108.5	158.974	156.945	194.193	192.012	229.24
146.5	0	15.2591	15.5511	27.1603	26.4926	45.3974	43.874	71.2411	69.8391	115.583	111.793	181.55		147.5	0	15.3066	31.7068	31.075	63.665	61.7197	110.731	108.564	159.182	157.192	194.087	192.193	229.224
147.5	0	15.0243	15.6042	27.2752	26.666	45.3787	43.9377	71.1735	69.8226	115.502	111.874	181.821		148.5	0	15.566	32.1005	31.1641	64.0322	61.9131	110.878	108.728	159.642	157.268	194.273	192.461	229.887
148.5	0	15.0567	15.598	27.1974	26.4723	45.315	43.8768	71.2423	69.7605	115.54	111.776	181.862		149.5	0	15.434	32.2443	31.2785	64.2568	61.9459	110.799	109.119	159.572	157.214	194.403	192.546	230.091
149.5	0	15.5848	15.5421	27.3064	26.5649	45.4455	43.8967	71.231	69.8074	115.654	111.887	182.113		150.5	0	15.4519	32.3282	31.5773	64.4791	62.0959	110.961	109.323	159.465	157.326	194.684	192.751	230.056
150.5	0	15.4751	15.3023	26.7771	26.1653	45.0939	43.6658	70.8927	69.4508	115.568	111.738	182.013		151.5	0	15.7188	32.4392	31.5848	64.6486	62.1569	111.157	109.364	160.037	157.724	194.963	192.944	230.183
151.5	0	15.6239	15.6781	27.0959	26.2543	45.4568	41.8662	69.4431	69.884	113.524	110.321	180.011		152.5	0	15.8809	33.1638	31.9644	65.1322	63.1041	111.73	109.951	160.009	158.092	195.303	192.922	230.493
152.5	0	16.611	19.0562	33.6095	27.2582	45.5865	38.4799	88.0255	80.0429	135.871	134.616	204.38		153.5	0	15.7293	31.8712	30.1324	62.3455	62.0228	108.45	108.216	158.078	153.679	191.538	189.242	224.588
153.5	0	11.1032	19.3433	11.3009	21.8289	43.9697	14.0756	12.7962	36.5551	28.2362	23.3993	60.2411		154.5	0	15.0746	30.7872	29.1129	62.5666	58.7986	106.725	106.657	150.865	147.123	181.934	172.171	198.76
154.5	0	4.13953	2.98082	5.8486	8.11879	9.74783	6.94745	13.5337	17.1543	28.8635	27.8227	63.2212		155.5	0	14.8867	29.6841	28.4172	60.0884	56.0963	100.085	99.9351	137.787	135.017	162.4	156.74	179.821
155.5	0	2.5489	4.67496	3.93452	5.33868	7.57791	5.58456	9.76221	11.2367	23.0432	21.9079	53.5376		156.5	0	13.6305	28.1318	26.9277	55.8822	52.7041	92.9573	93.6769	126.883	123.69	147.581	143.063	163.554
156.5	0	1.89812	2.90854	3.38806	4.26291	5.66307	4.79588	8.41963	9.32811	20.0018	18.9696	47.9676		157.5	0	12.8895	26.4489	25.3957	52.981	50.1275	87.2136	87.43	118.094	115.097	136.482	133.029	152.105
157.5	0	1.64813	2.47691	3.01189	3.81332	4.89629	4.2287	7.63487	8.07928	18.0385	17.0599	43.5891		158.5	0	12.4848	25.8693	24.6234	50.3822	47.6748	82.3784	82.4659	110.743	108.349	128.094	124.982	143.339
158.5	0	1.59149	2.24449	2.73024	3.41487	4.2865	4.07793	7.08096	7.8535	16.3944	15.7364	40.1415		159.5	0	11.7426	24.7907	23.4613	48.1783	45.2787	78.0362	78.0058	104.296	102.336	120.574	117.796	135.66
159.5	0	1.69148	2.0941	2.65837	3.20863	3.99783	4.0287	6.70284	8.11522	15.4944	14.8263	37.4399		160.5	0	11.4644	23.3919	22.4402	45.8697	43.485	74.0202	74.089	98.8416	96.6946	114.146	111.815	128.999
160.5	0	1.55865	1.7683	2.52985	3.19534	3.77713	3.77557	6.1044	7.59529	14.4616	13.8837	34.7606		161.5	0	11.1738	22.7665	21.6836	44.2291	41.7522	70.8257	70.5081	94.0412	92.2911	108.987	106.655	123.606
161.5	0	1.36609	1.90659	2.2986	3.08517	3.67126	3.76268	5.92587	7.61365	13.6561	13.0364	32.8293		162.5	0	10.8664	21.9946	20.7195	42.2353	39.8201	67.1792	67.2562	89.7592	87.6505	103.924	101.841	118.451
162.5	0	1.41296	1.79057	2.30173	3.1344	3.50018	3.64824	5.59814	7.8199	13.0038	12.1626	30.813		163.5	0	10.491	21.0025	19.8832	40.5779	38.2834	64.4882	64.4534	85.7057	84.0677	99.5081	97.7668	113.91
163.5	0	1.12663	1.60152	2.16656	2.76759	3.06071	3.28181	5.09267	7.40544	12.0327	11.4485	28.9059		164.5	0	9.90625	20.1193	19.0715	38.6631	36.7244	61.748	61.5007	81.9576	80.461	95.5003	93.5078	109.47
164.5	0	1.30359	1.5601	1.89273	2.62659	3.04471	3.2119	4.93564	7.19725	11.612	11.1489	27.5465		165.5	0	9.42618	19.4185	18.1699	37.0994	35.0295	58.9667	58.9671	78.3346	76.865	91.4398	89.5675	105.211
165.5	0	1.19968	1.53822	2.01071	2.69846	2.78494	3.07831	4.62665	6.98045	11.2463	10.6634	26.2086		166.5	0	9.23633	18.7822	17.575	35.5552	34.1467	56.6183	56.3417	75.3826	73.6696	87.8222	86.2996	101.325
166.5	0	1.12936	1.17924	1.7775	2.29884	2.6447	2.77908	4.49893	6.69061	10.4682	10.0095	24.9813		167.5	0	8.42459	17.9759	16.852	34.1076	32.4033	54.0819	53.9886	72.4291	70.6759	84.5269	82.8257	97.9096
167.5	0	1.3407	1.3316	1.68063	2.50862	2.71072	2.97479	4.479	6.64178	10.1014	10.0251	23.9684		168.5	0	8.66992	17.3825	16.4719	33.0486	31.4146	52.3393	52.0878	69.6479	68.4653	81.6949	80.1613	94.7658
168.5	0	1.22975	1.34917	1.45641	2.30627	2.63611	2.80565	4.30089	6.46796	9.92563	9.42001	23.0481		169.5	0	8.06055	16.4048	15.6906	31.6717	30.1338	50.1694	49.8058	67.0631	65.7388	78.6628	77.205	91.6737
169.5	0	1.21843	1.39253	1.67789	2.43712	2.49118	2.92401	4.17197	6.3656	9.72289	9.34853	22.2774		170.5	0	7.85898	16.1247	15.2793	30.6678	29.0166	48.3026	48.3273	64.7748	63.4399	76.1632	74.7882	88.7319
170.5	0	1.31062	1.42924	1.76031	2.41917	2.70293	2.99159	4.30675	6.20819	9.50572	9.0208	21.5505		171.5	0	7.40274	15.5755	14.5008	29.6373	28.0346	46.7241	46.2929	62.3561	61.206	73.7144	72.3332	85.8514
171.5	0	1.46375	1.68118	1.85602	2.57463	2.93845	3.08221	4.3958	6.29451	9.61937	9.0778	20.9731		172.5	0	7.04959	14.9212	14.059	28.4009	26.9865	45.1585	44.6421	60.3026	59.295	71.2413	70.0066	83.2108
172.5	0	1.29147	1.32613	1.65054	2.25471	2.42322	2.88377	4.02666	5.96872	9.23969	8.52469	20.102		173.5	0	6.73126	14.4841	13.6168	27.4767	26.1143	43.5476	43.1757	58.26	57.1802	68.8363	67.7242	80.6784
173.5	0	1.30789	1.27377	1.5072	2.09416	2.19354	2.77167	4.01534	5.93437	8.9561	8.42743	19.4876		174.5	0	6.67459	13.7446	13.0406	26.4943	25.1627	42.0534	41.5355	56.1654	55.154	66.7241	65.3968	78.2365
174.5	0	1.23172	1.50542	1.69821	2.30862	2.60565	2.69354	3.9626	5.87421	8.86938	8.46884	19.1661		175.5	0	6.55704	13.1009	12.7547	25.5463	24.4068	40.5948	40.396	54.6459	53.3962	64.8347	63.4253	76.3651
175.5	0	1.1946	1.29839	1.59546	2.28517	2.50642	2.81308	3.82158	5.69685	8.76898	8.28212	18.5372		176.5	0	6.41367	12.7314	12.4246	24.8806	23.8025	39.2956	39.2351	52.7514	51.8419	63.1218	61.8246	74.2455
176.5	0	1.19812	1.16089	1.63962	2.26097	2.18182	2.66464	3.76181	5.45779	8.31898	8.02939	17.8688		177.5	0	6.16718	12.6861	11.825	23.9818	22.8002	37.9491	37.7984	51.3545	50.4017	61.039	59.9195	72.3401
177.5	0	1.22038	1.10112	1.51813	2.259	2.13612	2.5916	3.51494	5.22224	8.21469	7.64578	17.493		178.5	0	5.75702	12.1665	11.625	23.2908	22.0697	36.871	36.6237	49.8783	48.9247	59.2531	58.3167	70.2143
178.5	0	1.12195	1.14174	1.25758	2.17502	2.2236	2.51854	3.50673	4.77888	8.10962	7.65828	16.9231		179.5	0	5.67188	11.8103	11.3434	22.849	21.86	35.7675	35.4441	48.5303	47.3943	57.6753	56.7347	68.4819
179.5	0	1.08954	0.88004	1.3783	2.1684	2.13885	2.48497	3.438	4.30116	7.81705	7.4626	16.5751		180.5	0	5.71054	11.6646	11.2317	22.0892	21.0096	34.6245	34.5191	47.2147	46.0946	56.2191	55.4695	67.0557
180.5	0	0.94696	0.82222	1.13727	1.84261	1.96503	2.16191	3.28214	4.14061	7.48773	7.18095	16.0161		181.5	0	5.22302	11.0439	10.5945	21.2662	20.0545	33.38	33.3495	45.3045	44.5107	54.5484	53.332	64.8022
181.5	0	0.79462	0.64137	1.04041	1.64221	1.89316	2.18027	3.19347	4.04648	7.45064	6.97392	15.8723		182.5	0	5.05157	10.6154	9.88281	20.2783	19.5818	32.1729	31.8929	44.1377	43.3177	53.0414	51.8499	63.0354
182.5	0	0.97038	0.88158	1.07242	1.67619	1.899	2.12869	3.12587	3.78317	7.31546	6.94188	15.4375		183.5	0	5.14218	10.5587	9.76483	20.0927	19.033	31.4569	31.0987	42.8764	42.0556	51.821	50.7679	61.8897
183.5	0	0.82079	0.79683	0.77751	1.64769	1.88377	2.10176	2.92784	3.51521	7.10649	6.57977	15.1622		184.5	0	4.74411	10.1009	9.37186	19.2885	18.4666	30.451	29.8722	41.6994	40.706	49.8558	49.2335	60.144
184.5	0	0.94617	0.92535	1.00955	1.98402	1.86308	2.38495	3.16339	3.71327	7.47368	6.76337	15.0067		185.5	0	4.60587	9.7103	9.20078	18.5611	17.8846	29.3386	28.8659	40.5307	39.7091	48.8007	47.8531	58.7592
185.5	0	1.09618	1.02026	1.23766	1.93283	2.09198	2.2455	3.26103	3.80272	7.3143	6.9079	14.7833		186.5	0	4.30389	9.42004	9.04453	17.9931	17.1483	28.6847	28.3499	39.5393	38.8286	47.4745	46.571	57.2471
186.5	0	1.01257	0.76909	0.98102	1.73166	1.8369	2.13144	3.09972	3.76912	7.22836	6.49501	14.2934		187.5	0	4.45508	9.22473	8.7121	17.5545	16.7686	27.889	27.5886	38.6256	37.8036	46.4605	45.5355	55.8096
187.5	0	0.92546	1.04565	1.01189	1.80432	1.78494	2.15135	3.02628	3.59647	6.99945	6.49031	14.1649		188.5	0	4.36444	8.84897	8.40939	17.2763	16.4092	27.0089	26.6866	37.4146	36.7563	45.1331	44.2093	54.6604
188.5	0	0.97429	0.88667	0.8779	1.59573	1.83221	2.0701	3.10713	3.52107	7.12367	6.39383	14.0415		189.5	0	4.09961	8.67239	7.94376	16.3443	15.8451	26.3156	26.014	36.6463	35.9654	44.0832	43.2125	53.3639
189.5	0	0.90477	0.93199	0.94353	1.70746	1.94627	2.07715	2.85167	3.36562	6.84009	6.34032	13.7368		190.5	0	4.05936	8.39621	7.70935	16.2017	15.3881	25.5202	25.328	35.5428	35.1583	43.1788	42.3773	52.3276
190.5	0	0.95047	0.84293	0.81187	1.6059	1.81035	1.93652	2.83565	3.47304	6.75258	6.28798	13.352		191.5	0	4.10468	8.09973	7.32773	15.6033	15.1174	24.871	24.7218	34.8529	34.2196	42.1085	41.2199	50.9135
191.5	0	1.07547	0.8027	0.93924	1.6727	1.67871	1.9502	2.68996	3.24844	6.42369	6.12001	13.2704		192.5	0	4	7.99582	7.48944	15.5033	14.6002	24.4308	23.8558	34.0319	33.465	41.1152	40.3648	49.9729
192.5	0	0.89696	0.87924	0.82867	1.48636	1.55565	1.82518	2.6833	3.20779	6.58344	6.04578	13.0626		193.5	0	3.5621	7.59583	6.98865	14.6697	14.1619	23.4799	22.9893	32.9486	32.3583	39.8909	39.4132	48.7463
193.5	0	0.93367	0.95776	0.84078	1.59143	1.68338	1.92987	2.87393	3.47342	6.57094	6.04735	13.0329		194.5	0	3.57654	7.42746	6.83554	14.3967	13.9803	22.8936	22.6507	32.0803	31.5118	39.3402	38.3605	47.86
194.5	0	1.03641	1.0484	1.20837	1.81841	1.79863	2.22481	2.99893	3.77422	6.61118	6.19775	13.077		195.5	0	3.51563	7.12787	6.91483	13.7716	13.4799	22.2136	22.0878	31.4119	30.7899	38.3539	37.3625	46.8608
195.5	0	0.81453	0.81596	0.7533	1.53949	1.49197	1.96738	2.67589	3.16562	6.2811	5.83565	12.7469		196.5	0	3.41095	7.1759	6.68048	13.7115	13.2752	21.9784	21.7242	31.1483	30.265	37.6972	36.7523	46.1049
196.5	0	0.71648	0.59447	0.73335	1.34103	1.39822	1.75291	2.60321	2.99489	6.12015	5.70593	12.4594		197.5	0	3.47928	7.04623	6.47031	13.5216	12.9514	21.2468	21.0202	30.0561	29.4685	36.3831	36.0855	45.1166
197.5	0	0.83093	0.91673	0.67868	1.6633	1.17479	1.80057	2.69229	2.98552	6.08109	5.63016	12.3923		198.5	0	3.19568	6.4841	6.10623	12.7623	12.4244	20.7964	20.3007	29.1701	28.7212	35.7593	35.0695	43.778
198.5	0	0.99812	0.92807	0.79665	1.82503	1.53221	1.99628	2.7794	3.27185	6.12875	5.95868	12.1461		199.5	0	3.06485	6.4552	5.7207	12.4842	12.0897	20.1585	19.8046	28.6107	27.8802	34.773	34.2566	43.1205
199.5	0	1.00398	0.88432	0.62087	1.73871	1.25604	2.04903	2.64424	3.19725	6.0936	5.78954	11.9005		200.5	0	3.23868	6.59271	5.9949	12.5869	11.7892	19.7081	19.6148	28.235	27.5271	34.3871	33.8242	42.3643
200.5	0	0.81647	0.78667	0.715	1.54416	1.07831	1.75058	2.42509	3.01013	6.20413	5.63992	11.4985		201.5	0	2.89178	6.45129	5.70197	12.3115	11.6697	19.3187	19.0605	27.3729	26.8638	33.598	32.9535	41.617
201.5	0	1.00359	0.97963	0.79742	1.65431	1.38493	1.93378	2.73877	3.06677	6.05649	5.57001	11.5168		202.5	0	2.77771	6.0466	5.4906	11.831	11.4787	18.9686	18.7011	26.8955	26.02	32.8241	32.3535	40.7397
202.5	0	1.00906	0.73981	0.7533	1.6848	1.25684	1.75449	2.42941	3.03632	5.8647	5.45088	11.1399		203.5	0	2.87305	5.69583	5.11914	11.1162	10.8768	18.2765	18.0659	26.0936	25.5575	32.0015	31.532	39.5334
203.5	0	0.76923	0.71324	0.70212	1.45589	1.25604	1.79863	2.32198	3.17616	5.84399	5.4743	10.9376		204.5	0	2.63242	5.72668	5.03125	10.9634	10.6455	17.871	17.7464	25.4826	24.7384	31.2616	30.766	39.049
204.5	0	0.87703	0.84956	0.74626	1.63362	1.3412	2.00449	2.77353	3.1996	5.91859	5.45477	10.9879		205.5	0	2.49295	5.55597	4.76443	10.7408	10.442	17.5909	17.1194	25.0576	24.2442	30.6882	30.0597	38.401
205.5	0	1.08055	0.67535	0.64197	1.48949	1.37869	1.72284	2.37666	3.08203	5.90923	5.47899	10.7137		206.5	0	2.37891	5.23608	4.71799	10.3138	10.2549	17.0593	16.9132	24.3502	23.6958	29.6941	29.2804	37.6549
206.5	0	0.75709	0.59879	0.38336	1.31604	1.34979	1.7916	2.21533	2.8996	5.66704	5.18993	10.6122		207.5	0	2.66367	5.68527	4.86563	10.39	10.0092	16.88	16.4245	23.9838	23.3962	29.6269	29.0242	37.1201
207.5	0	0.76335	0.23784	0.30679	1.17659	1.00096	1.67363	2.30556	2.88202	5.39516	5.00594	10.5774		208.5	0	2.49805	5.25049	4.92264	10.0943	9.98691	16.3163	16.0546	23.5862	22.8853	28.8948	28.3644	36.4893
208.5	0	0.7204	0.16129	0.17906	1.1223	1.11385	1.68535	2.23994	2.6449	5.25414	4.86844	10.0829		209.5	0	2.83279	5.422	4.91992	10.1439	9.77753	16.3007	16.0312	23.3014	22.9028	28.6812	28.182	35.8791
209.5	0	0.46962	0.06638	0.22791	1.05473	0.9955	1.61153	2.23761	2.83867	5.33618	4.66884	10.0798		210.5	0	2.24063	4.92358	4.39417	9.61072	9.36777	15.5933	15.1198	22.5436	21.8087	27.7851	27.2207	34.9206
210.5	0	0.38875	0.05466	0.27635	1.02934	1.06075	1.52208	2.15988	2.76405	5.29243	4.97353	10.0989		211.5	0	2.27069	4.94815	4.50702	9.24353	9.2283	15.3464	15.098	22.124	21.5403	27.2913	26.9421	34.7241
211.5	0	0.66141	0.06792	0.52438	0.94379	1.00369	1.3533	2.24112	2.58084	5.33423	4.85829	9.83679		212.5	0	2.39688	4.9837	4.53711	9.14743	9.17441	15.4163	14.9003	21.8026	21.2435	26.8581	26.5921	34.0084
212.5	0	0.50008	0.04878	0.57399	1.05705	0.9408	1.40839	2.04659	2.60193	5.04712	4.77664	9.80045		213.5	0	2.29413	4.77045	4.3125	9.17752	8.71347	15.0062	14.5445	21.5104	20.8962	26.5144	26.1003	33.2678
213.5	0	0.61844	0.01323	0.48766	1.27971	1.1158	1.52245	2.0536	2.6828	5.29477	4.84071	9.71803		214.5	0	2.11407	4.34387	4.01212	8.32281	8.31464	14.0265	13.7136	20.7967	19.9946	25.746	25.3918	32.5053
214.5	0	0.73055	0.12299	0.41734	1.13127	1.08025	1.51033	1.99501	2.64958	5.14594	4.8243	9.68404		215.5	0	1.69452	4.15637	3.87109	8.23959	8.1709	13.7561	13.3773	20.2521	19.4849	25.1585	24.8734	31.8275
215.5	0	0.68913	0.1015	0.47319	1.07463	1.01033	1.32712	2.1665	2.64294	5.15413	4.56453	9.40709		216.5	0	1.98553	4.39505	3.81836	8.25406	8.39862	13.7901	13.1351	19.7428	19.3759	25.0644	24.489	31.728
216.5	0	0.62859	0.0816	0.37204	1.09808	1.02284	1.10487	1.89972	2.54218	5.11118	4.61142	9.46686		217.5	0	1.66327	3.96146	3.80624	8.12674	7.62012	13.262	12.8203	19.4498	19.061	24.3332	23.8597	31.01
217.5	0	0.39618	-0.03403	0.37868	1.10237	0.87518	1.36346	1.93918	2.51874	4.88461	4.38329	9.35007		218.5	0	1.77927	3.73215	3.35193	7.87476	7.28809	12.7042	12.3253	18.94	18.4505	23.7073	23.3671	30.3752
218.5	0	0.48563	0.19722	0.43532	1.23793	1.04002	1.22559	2.01729	2.61757	4.83852	4.54149	9.05827		219.5	0	1.79529	3.82083	3.25977	7.59119	7.3869	12.4944	12.2015	18.7166	18.1454	23.523	23.1644	29.9748
219.5	0	0.70828	0.21207	0.79274	1.41135	1.11385	1.32948	2.14307	2.51443	5.19048	4.65242	9.3067		220.5	0	1.47382	3.48254	3.0918	7.25406	7.13654	12.1796	11.9195	18.344	17.5669	22.8417	22.448	29.1135
220.5	0	0.52272	0.06558	0.48492	1.12541	0.92517	1.26581	1.90947	2.56131	4.97523	4.40164	9.02505		221.5	0	1.3992	3.57394	3.05624	7.26462	7.18066	12.1538	11.8312	17.9904	17.4196	22.5148	22.2468	28.7526
221.5	0	0.43602	0.10855	0.46501	1.05862	0.81659	1.08105	2.10284	2.616	4.95337	4.29774	9.08562		222.5	0	1.63593	3.57901	3.30469	7.16852	7.37088	12.0804	11.6097	17.6537	17.0185	22.2835	21.9515	28.2967
222.5	0	0.54149	0.11206	0.50523	1.09964	1.00291	1.21933	1.94737	2.43163	4.73305	4.40672	9.1067		223.5	0	1.41797	3.52942	2.94101	7.06229	7.06427	11.8382	11.1444	17.3092	16.7614	21.9265	21.3109	27.8237
223.5	0	0.48952	0.09486	0.53922	1.13673	0.80485	1.09315	1.9622	2.41521	4.89165	4.38016	8.95787		224.5	0	1.51755	3.54504	3.01913	6.99704	6.79471	11.5108	10.8472	16.9959	16.6763	21.4882	21.2667	27.3092
224.5	0	0.39851	-0.1938	0.21657	0.88596	0.77675	1.02713	1.80673	2.25389	4.75728	4.10399	8.7403		225.5	0	1.56601	3.41342	3.02499	6.80328	6.77246	11.4698	10.9382	16.9381	16.3025	21.1113	20.7316	27.1467
225.5	0	0.46101	-0.08598	0.59352	1.10783	0.8072	1.12869	1.92079	2.21327	4.8389	4.4579	8.68365		226.5	0	1.62695	3.38022	2.92227	6.7291	6.99161	11.2081	10.928	16.8611	16.2224	20.9316	20.4566	26.7213
226.5	0	0.6247	-0.04184	0.54509	1.05707	0.98145	1.20839	1.81299	2.37616	4.96664	4.47197	8.8114		227.5	0	1.58044	3.24817	2.74179	6.42517	6.47986	10.9358	10.5077	16.2377	15.7634	20.4128	20.0386	26.0104
227.5	0	0.41101	-0.02779	0.51773	1.02112	0.7326	1.10527	1.89659	2.30623	4.65414	4.22939	8.70514		228.5	0	1.54178	3.05911	2.70078	6.36383	6.21814	10.4495	10.2749	15.9111	15.4368	19.9085	19.4777	25.7936
228.5	0	0.47935	0.04681	0.33023	1.0719	0.64079	1.0072	1.85439	2.27068	4.53226	4.17235	8.48952		229.5	0	1.63278	3.36301	2.78281	6.25952	6.18649	10.4088	10.2675	15.8525	15.3446	19.6558	19.2945	25.599
229.5	0	0.3954	0.03473	0.51031	1.2809	0.78339	1.02284	1.78604	2.20819	4.57642	4.18797	8.59265		230.5	0	1.33594	3.15753	2.64648	6.08102	5.89435	10.0034	9.87335	15.2123	15.0161	19.3546	19.1882	25.094
230.5	0	0.55321	0.0312	0.46228	0.99808	0.91269	1.08731	1.82315	2.26601	4.61235	4.06532	8.48055		231.5	0	1.38358	3.27902	2.65857	5.92163	5.96503	10.2487	9.63428	15.015	14.6235	19.0171	18.8566	24.7014
231.5	0	0.45906	-0.12738	0.30016	0.67776	0.64667	0.75722	1.64424	2.04138	4.4893	3.65399	8.20749		232.5	0	1.10193	3.18253	2.44843	5.73727	5.71817	9.97644	9.51474	14.7607	14.3427	18.7714	18.1418	24.1893
232.5	0	0.58679	-0.09499	0.42868	1.04025	0.85603	1.07947	1.80165	2.17342	4.45493	3.95789	8.15474		233.5	0	1.16916	3.15366	2.60742	5.88727	5.82208	9.73624	9.2507	14.4354	14.0403	18.373	17.941	23.7065
233.5	0	0.47858	-0.03677	0.4982	0.84143	0.74393	1.01385	1.7747	2.27303	4.53343	3.91882	8.18091		234.5	0	0.80899	2.82904	2.38516	5.44315	5.30295	9.31906	9.11713	14.0358	13.5454	17.9781	17.5734	23.5456
234.5	0	0.60828	0.03665	0.53258	0.81213	0.72166	0.76111	1.74579	2.3367	4.50687	3.80086	8.11179		235.5	0	1	2.74387	2.30118	5.28455	5.38925	9.35226	8.70734	13.8155	13.3982	17.521	17.2066	23.226
235.5	0	0.42821	-0.03598	0.35564	0.63246	0.56619	0.79239	1.73956	2.17421	4.57877	4.18407	8.09969		236.5	0	0.61563	2.64975	2.25745	5.20917	5.42053	9.09952	8.57922	13.6447	13.2681	17.4503	16.9937	22.8893
236.5	0	0.53954	-0.08521	0.37048	0.58987	0.61581	0.53105	1.90988	2.1371	4.42603	3.90439	7.8532		237.5	0	0.56992	2.40128	1.92227	4.92633	5.02246	8.62686	8.41983	13.0229	12.7321	17.1277	16.6109	22.3901
237.5	0	0.68913	0.11948	0.56422	1.07738	0.68807	0.79002	1.93721	2.18475	4.59633	3.85985	8.0403		238.5	0	0.88751	2.4642	2.10471	5.09705	5.20685	8.72882	8.33859	12.8588	12.7372	16.814	16.5914	22.1315
238.5	0	0.49225	-0.07428	0.23453	0.7258	0.51073	0.86111	1.51416	2.24178	4.51976	3.8454	7.75201		239.5	0	1.37228	2.59036	2.09805	5.59079	5.06583	8.8132	8.57101	13.1526	12.8247	17.0339	16.5418	22.0596
239.5	0	0.55321	-0.07388	0.08337	0.81917	0.72362	0.82871	1.62901	2.36522	4.26743	3.83173	7.87701		240.5	0	1.32538	2.81107	2.38593	5.53806	5.06699	8.86435	8.3714	12.735	12.5798	16.7242	16.3941	21.7029
240.5	0	0.686	0.04956	0.18297	0.66252	0.67557	0.70799	1.67352	2.2574	4.47093	3.78993	7.80748		241.5	0	1.10703	2.59818	2.29919	5.12244	4.85956	8.28503	8.14133	12.3678	12.163	16.1925	15.9738	21.2881
241.5	0	0.75516	0.06715	0.45329	0.8262	0.80174	0.93378	2.01729	2.33594	4.40962	3.87784	7.77429		242.5	0	1.01563	2.48489	2.07422	4.88766	4.79553	8.03195	7.97766	12.324	12.1532	15.905	15.7836	21.153
242.5	0	0.52624	-0.07036	0.17555	0.52426	0.58379	0.77402	1.66339	2.05975	4.23267	3.76143	7.53484		243.5	0	1.32108	2.74622	2.04764	4.98999	5.01892	8.33542	8.0257	12.2795	12.013	15.7925	15.4991	20.9865
243.5	0	0.57234	-0.00435	0.29936	0.6801	0.83142	0.8072	1.88683	2.06053	4.17601	3.77547	7.36685		244.5	0	0.79022	2.33447	2.05469	4.85483	4.51736	7.82019	7.71475	12.0494	11.7599	15.6116	15.3972	20.7112
244.5	0	0.46024	-0.21996	0.29353	0.38559	0.48183	0.72716	1.65831	1.97148	4.26978	3.44893	7.22076		245.5	0	1.08163	2.42358	2.13672	4.92752	4.74942	7.97922	7.8382	11.9541	11.8615	15.7086	15.2652	20.3479
245.5	0	0.67117	-0.06763	0.26579	0.79417	0.50838	0.79433	1.85518	2.03514	4.51743	3.85594	7.35983		246.5	0	1.14023	2.65247	2.08554	4.65369	4.93027	7.86435	7.45343	11.8873	11.4103	15.4234	14.9464	20.0608
246.5	0	0.58954	0.04292	0.07008	0.73167	0.50018	0.73105	1.65987	2.06912	4.33736	3.76845	7.33366		247.5	0	1.29919	2.56418	1.98438	4.89468	4.62128	7.94089	7.39795	11.6053	11.3095	14.9898	14.95	19.8186
247.5	0	0.6114	-0.20592	0.03569	0.60315	0.45721	0.56033	1.56728	1.96013	4.25218	3.60204	7.14262		248.5	0	1.19376	2.47867	1.9176	4.61386	4.61816	7.63	7.28394	11.3092	11.2614	14.9941	14.6883	19.4889
248.5	0	0.54227	-0.00435	-0.15843	0.57776	0.39392	0.52049	1.56026	2.00702	4.18735	3.48523	7.04459		249.5	0	0.7262	2.28061	1.75079	4.25644	4.36856	7.60617	7.17493	11.2686	11.0439	14.4511	14.3414	19.1987
249.5	0	0.50514	0.04877	-0.01509	0.72618	0.55563	0.81386	1.79189	2.21091	4.25023	3.5907	7.26256		250.5	0	1.03162	2.6087	2.22186	4.62595	4.64902	7.51981	7.10693	11.2553	10.7657	14.3144	14.0839	19.1803
250.5	0	0.53992	0.02144	0.03806	0.79378	0.67128	0.85643	1.82861	2.21678	4.39322	3.76923	7.28601		251.5	0	0.78476	2.06262	1.56326	3.9697	4.12869	7.10339	6.59756	10.565	10.2392	13.8878	13.4152	18.2448
251.5	0	0.51103	-0.06528	0.00134	0.67035	0.6041	0.7955	1.83839	2.1707	4.32329	3.6044	7.20749		252.5	0	0.69101	2.25989	1.70779	4.13181	4.14941	6.85886	6.64914	10.6873	10.4075	13.8777	13.4617	18.0756
252.5	0	0.43991	-0.19811	-0.04828	0.54691	0.43338	0.68573	1.56024	2.14803	4.0936	3.41922	6.88483		253.5	0	0.7504	2.04779	1.50159	4.04236	3.8717	6.97256	6.36282	10.4291	10.0052	13.6808	13.2652	18.0807
253.5	0	0.61804	0.07182	0.14781	0.7469	0.74626	0.73065	1.59737	2.22693	4.04672	3.4993	7.0106		254.5	0	0.76132	2.2048	1.78787	4.12827	3.9072	7.12057	6.40771	10.3853	10.0833	13.6042	13.0335	17.7451
254.5	0	0.55281	-0.02896	0.1283	0.70511	0.57869	0.77557	1.7583	1.98904	4.18773	3.36766	7.06882		255.5	0	0.5199	1.82822	1.44022	3.51889	3.74548	6.65027	6.28662	9.91815	9.67273	13.0999	12.7995	17.0971
255.5	0	0.65633	-0.21332	0.09822	0.79379	0.45097	0.66153	1.52159	2.18515	4.17682	3.52002	6.91727		256.5	0	0.64374	1.8829	1.47577	3.61188	3.72635	6.55923	6.09326	9.79355	9.4989	12.9515	12.6003	17.2666
256.5	0	0.66493	0.14331	-0.03108	0.81058	0.48807	0.72987	1.69385	2.3707	4.18852	3.70712	6.83601		257.5	0	0.98203	1.79153	1.56952	4.20016	3.96271	6.56082	6.03351	9.81427	9.62708	13.0788	12.5339	17.1807
257.5	0	0.49736	-0.20395	-0.17679	0.65472	0.41972	0.84941	1.60284	2.0625	4.1479	3.41377	6.62468		258.5	0	0.81915	2.04623	1.36057	3.94119	3.7713	6.48935	6.11633	9.68301	9.51575	12.7886	12.4246	17.0444
258.5	0	0.82077	0.07571	0.01811	0.74963	0.35681	0.81111	1.7079	2.10231	4.0811	3.47118	6.67545		259.5	0	0.86133	2.12827	1.43478	3.70212	3.66464	6.52881	6.05695	9.46506	9.48801	12.6199	12.3757	16.8319
259.5	0	0.69695	0.13823	0.21071	0.72737	0.44783	0.9502	1.63135	2.03006	4.19086	3.52744	6.73952		260.5	0	0.56522	2.00598	1.38086	3.85718	3.3877	6.27176	5.78427	9.57559	9.0755	12.4581	11.8902	16.7686
260.5	0	0.56804	0.07925	0.13805	0.76643	0.41971	0.64824	1.48018	1.97302	3.98813	3.4407	6.76999		261.5	0	0.57617	1.77786	1.09729	3.54276	3.3252	6.06006	5.6304	9.06622	8.88293	12.0304	11.809	16.469
261.5	0	0.36023	-0.06293	-0.23578	0.60355	0.21347	0.69316	1.40988	1.91914	3.87447	3.25946	6.29578		262.5	0	0.79453	2.10596	1.33359	3.48807	3.24512	5.74637	5.70813	8.98184	8.81378	12.0464	11.6722	16.3994
262.5	0	0.0321	-0.20473	-0.20453	0.50629	0.09901	0.50175	1.31885	1.81914	3.92055	3.16142	6.20789		263.5	0	0.65546	1.86377	1.37186	3.63336	3.43613	5.74713	5.53232	8.86621	8.78055	11.8577	11.4952	16.2537
263.5	0	0.13133	-0.2684	-0.10843	0.47386	0.1537	0.53496	1.34306	1.95546	3.67172	3.0368	6.32037		264.5	0	0.5289	1.81613	1.24374	3.5314	3.23611	5.93427	5.52805	8.79709	8.54736	11.5898	11.5433	16.0447
264.5	0	0.01141	-0.36801	-0.17561	0.28714	0.10878	0.28886	1.19034	1.8746	3.66353	2.93681	6.14226		265.5	0	0.70664	2.01416	1.52145	3.69275	3.1666	5.60925	5.4339	8.80722	8.55438	11.7195	11.3609	15.7783
265.5	0	0.24773	-0.23052	-0.16664	0.5215	0.12518	0.52714	1.48448	1.81404	3.69946	2.96805	6.39459		266.5	0	0.75391	1.94348	1.4715	3.73181	3.08966	5.68155	5.35382	8.59241	8.61185	11.5867	11.1398	15.8612
266.5	0	0.18407	-0.10942	-0.06429	0.62035	0.34277	0.77051	1.36574	2.04726	3.82446	3.28955	6.52039		267.5	0	0.79727	1.97632	1.46133	3.57126	3.06311	5.83664	5.39523	8.69904	8.59698	11.5679	11.1406	15.6303
267.5	0	0.06999	-0.35631	-0.39008	0.51408	0.07478	0.5994	1.2872	1.64452	3.55569	3.09422	6.20747		268.5	0	0.43161	1.79855	1.23984	3.40915	2.9498	5.27216	5.16907	8.56973	8.17667	11.1155	10.6378	15.1569
268.5	0	0.23134	-0.25395	-0.16116	0.6227	0.20448	0.71112	1.41728	1.94608	3.72133	3.08563	6.38522		269.5	0	0.5578	1.46613	0.9949	3.07751	2.72208	5.31592	4.99524	8.32129	8.13135	10.9241	10.3757	14.7479
269.5	0	0.16334	-0.19733	-0.11548	0.71173	0.23259	0.63142	1.23837	1.92732	3.72797	2.99539	6.22583		270.5	0	0.31094	1.44348	0.96875	2.99353	2.64005	5.10031	4.8382	7.91153	7.98877	10.7515	10.523	14.5373
270.5	0	0.50163	-0.13168	-0.07837	0.64885	0.24393	0.55409	1.42509	2.00349	3.67172	3.03601	6.06998		271.5	0	0.40546	1.55481	1.14218	3.10605	2.37598	5.03506	4.85928	8.15802	7.85675	10.6937	10.2125	14.5616
271.5	0	0.30907	-0.08012	-0.04553	0.6516	0.26463	0.64941	1.38956	1.87265	3.65572	2.98798	6.15202		272.5	0	0.71759	2.1763	1.4715	3.35016	2.89279	5.32257	5.3175	8.00998	8.10715	10.9863	10.5328	14.6541
272.5	0	0.42038	-0.15591	0.00719	0.71448	0.05916	0.82635	1.4501	2.08435	3.94476	3.03992	6.13873		273.5	0	0.44568	1.4751	1.28436	3.03806	2.39862	5.32956	5.00186	7.8674	7.5946	10.6347	10.0937	14.3381
273.5	0	0.21179	-0.16489	-0.26234	0.46526	0.15604	0.45448	1.19775	1.63591	3.62054	2.96649	5.8399		274.5	0	0.78632	1.78177	1.34415	3.20834	2.58066	5.2413	5.02921	7.94589	7.85205	10.6503	10.216	14.4819
274.5	0	0.18564	-0.03285	-0.16585	0.62503	0.27441	0.64864	1.43721	1.74022	3.60376	3.08798	6.17857		275.5	0	0.40155	1.62357	1.22928	3.11774	2.63574	5.10614	4.87454	7.84747	7.80283	10.5199	10.1214	14.1061
275.5	0	0.48172	0.20075	-0.1178	0.73363	0.48496	0.77792	1.61652	2.04648	3.77954	3.054	6.12819		276.5	0	0.48749	1.57629	0.89529	3.17398	2.2666	4.86554	4.60501	7.43616	7.4216	10.157	9.63394	13.8971
276.5	0	0.38133	0.05815	-0.18968	0.66605	0.27791	0.59315	1.53526	2.04295	3.70375	3.14227	6.02429		277.5	0	0.64139	1.66028	1.45117	3.05679	2.38379	5.08466	4.78119	7.6803	7.51926	10.1413	9.82379	13.8022
277.5	0	0.24774	-0.06294	-0.22327	0.44456	0.15916	0.60292	1.25246	1.71483	3.55728	3.05125	5.78796		278.5	0	0.48984	1.57434	1.08554	2.79391	2.25293	4.72998	4.56985	7.53772	7.40442	9.79019	9.38199	13.5686
278.5	0	0.45087	-0.10356	-0.22211	0.668	0.36424	0.47324	1.4794	1.72772	3.56781	2.99579	6.03444		279.5	0	0.65115	1.66769	1.13281	3.1033	2.35254	4.8288	4.41983	7.5174	7.04736	9.90109	9.60776	13.6998
279.5	0	0.29656	0.11089	-0.16039	0.68285	0.33612	0.70058	1.42316	1.84413	3.60257	2.97118	5.92546		280.5	0	0.56796	1.63333	1.05194	2.91031	2.45917	4.60965	4.61438	7.36426	7.24307	9.97845	9.37494	13.3467
280.5	0	0.21062	0.0562	-0.1225	0.73283	0.32243	0.67792	1.5419	1.85506	3.29515	3.06375	5.95787		281.5	0	0.33826	1.12747	0.76132	2.51852	2.0451	4.66394	4.27805	7.02676	6.76691	9.29327	8.92261	13.0053
281.5	0	0.54619	0.13785	0.22244	0.83871	0.35292	0.66661	1.5419	1.78203	3.61588	3.15947	5.98328		282.5	0	0.97577	1.65518	1.04022	2.97321	2.36658	4.80106	4.64795	7.46036	7.10205	9.59641	9.15579	13.3545
282.5	0	0.395	0.14917	-0.25101	0.76097	0.39003	0.69041	1.26846	1.96248	3.6604	3.04968	5.8903		283.5	0	0.43787	1.30011	0.82227	2.69937	2.21698	4.73309	4.23309	7.11542	6.89813	9.27493	8.92377	12.9108
283.5	0	0.19579	-0.06293	-0.22757	0.53363	0.22363	0.65488	1.40207	1.84686	3.36548	2.76572	5.86842		284.5	0	0.40469	1.62357	0.86057	2.63455	2.25607	4.41318	4.2847	6.94202	6.75208	9.1261	8.79916	12.7002
284.5	0	-0.03508	-0.22583	-0.28851	0.34143	0.02322	0.33221	1.14111	1.73396	3.31743	2.59384	5.69069		285.5	0	0.3746	1.56027	0.80624	2.69626	1.9537	4.49716	4.07413	6.90256	6.41376	8.89835	8.77298	12.7662
285.5	0	0.2036	-0.16373	-0.46938	0.38908	-0.06389	0.23651	1.29776	1.48593	3.2393	2.58446	5.66217		286.5	0	0.38123	1.25793	0.85117	2.72009	2.02948	4.35498	3.84094	6.71191	6.36807	8.83313	8.47299	12.3342
286.5	0	0.34811	-0.14146	-0.38461	0.65626	0.07594	0.31386	1.39697	1.61014	3.5143	2.70515	5.5856		287.5	0	0.47189	1.58295	0.80548	2.68924	1.84045	4.52725	4.15268	6.82172	6.30597	8.76871	8.53513	12.4334
287.5	0	0.21883	-0.13716	-0.37016	0.41252	-0.0428	0.28299	1.24188	1.73318	3.29282	2.67976	5.49068		288.5	0	0.39804	1.41302	0.62775	2.67596	1.91818	4.11789	3.96674	6.45059	6.38174	8.49759	8.32224	11.9108
288.5	0	0.20322	-0.05785	-0.33968	0.42191	0.17831	0.41426	1.22003	1.64491	3.44283	2.38916	5.52663		289.5	0	0.73398	1.76184	0.85782	2.5603	2.00879	4.45654	4.04953	6.55255	6.52237	8.71048	8.43237	12.1819
289.5	0	0.05983	-0.12309	-0.33539	0.52853	-0.01273	0.45564	1.1669	1.57068	3.26508	2.60204	5.4149		290.5	0	0.42657	1.48764	0.78674	2.25485	2.0502	4.30734	3.91049	6.5545	6.07785	8.35266	8.00504	11.7565
290.5	0	0.09656	-0.2067	-0.35022	0.58714	0.1037	0.52402	1.20674	1.5746	3.4225	2.65829	5.45944		291.5	0	0.82693	1.73566	1.12186	2.86383	2.23105	4.41159	4.41476	6.8299	6.40634	8.78821	8.5976	12.1186
291.5	0	-0.03468	-0.21606	-0.47249	0.48793	-0.07794	0.37518	1.06418	1.58749	3.18462	2.49188	5.24304		292.5	0	0.5629	1.58334	0.87463	2.52713	1.96817	4.03741	3.96164	6.59671	6.33957	8.4812	8.28979	11.8717
292.5	0	0.15398	-0.202	-0.33148	0.50003	0.25214	0.41582	1.01495	1.57225	3.185	2.6868	5.27156		293.5	0	0.58749	1.62708	1.04025	2.57516	2.05371	4.25613	3.88742	6.36038	6.19974	8.4472	8.19058	11.8748
293.5	0	0.13289	-0.18404	-0.2764	0.44104	0.12361	0.45644	0.94931	1.4371	3.17172	2.46414	5.32468		294.5	0	0.6008	1.3681	0.8125	2.28143	1.79865	4.05225	3.83975	6.12912	6.06143	8.24994	7.91635	11.5331
294.5	0	0.08914	-0.19653	-0.17523	0.34729	0.19861	0.51581	1.16222	1.50897	3.09438	2.62001	5.54382		295.5	0	0.46872	1.34854	0.96835	2.41422	1.92361	4.26669	3.81671	6.15567	5.95401	8.08899	7.70462	11.5037
295.5	0	0.07585	-0.13638	-0.19243	0.37854	0.20291	0.15916	1.17627	1.63826	3.04204	2.66844	5.28677		296.5	0	0.5871	1.46381	0.7789	2.41776	1.80411	4.07062	3.6937	5.99747	5.93488	8.11401	7.59995	11.2362
296.5	0	0.10477	-0.18012	-0.38225	0.268	0.13142	0.36308	1.15791	1.48163	3.10181	2.30751	5.12624		297.5	0	0.68945	1.47083	0.87265	2.23257	1.84198	4.01318	3.81866	6.04944	5.979	8.13586	7.62457	11.3522
297.5	0	0.1411	-0.07504	-0.28383	0.51839	0.18964	0.28847	1.19385	1.72343	3.07251	2.49539	5.27898		298.5	0	0.56604	1.19116	0.6918	2.16504	1.68341	3.57022	3.45151	5.96936	5.59467	7.82806	7.41519	10.9835
298.5	0	0.2704	-0.17854	-0.46233	0.52737	0.31074	0.37558	1.2001	1.67772	3.12447	2.66962	5.34305		299.5	0	0.44141	1.22708	0.87424	2.30524	1.80334	4.14249	3.08588	5.99124	5.77316	7.94214	7.54526	11.1299
299.5	0	0.16687	-0.0192	-0.26115	0.56799	0.3994	0.33261	1.29385	1.66014	3.0522	2.63135	5.44577		300.5	0	0.26483	1.01889	0.80273	2.17477	1.46036	3.75262	3.19916	5.85413	5.3251	7.68939	7.10934	10.8444
300.5	0	0.09579	-0.07973	-0.28148	0.67699	0.34199	0.4252	1.20714	1.61484	3.15651	2.67354	5.25359		301.5	0	0.00546	1.07513	0.55508	2.24939	1.56152	3.62296	3.19446	5.8588	5.50714	7.69955	7.11832	10.7823
														302.5	0	0.14023	1.04507	0.44961	2.32675	1.47754	3.75537	3.12299	5.74124	5.30011	7.40344	6.79996	10.6475
														303.5	0	0.1738	1.03604	0.40546	2.22281	1.48886	3.33777	2.987	5.39395	5.15945	7.36282	6.77844	10.3561
														304.5	0	0.35666	1.23178	0.93634	2.22675	1.63925	3.66278	3.40811	5.38303	5.43683	7.51126	7.15427	10.4409
														305.5	0	0.46915	1.17941	0.72931	2.35175	1.67636	3.47647	3.30148	5.54944	5.50558	7.4761	6.94489	10.2901
														306.5	0	0.11017	1.32553	0.71249	1.94781	1.50449	3.55499	3.16672	5.68262	5.08331	7.28238	6.94174	10.3401
														307.5	0	0.47461	1.11691	0.54999	1.77945	1.90253	3.53464	3.34286	5.40918	5.15948	7.29132	6.89056	10.2518
														308.5	0	0.51953	1.11887	0.59454	2.1615	1.72131	3.59055	3.04562	5.39008	5.1427	7.09174	6.84958	9.84204
														309.5	0	0.27344	1.19385	0.70779	1.98492	1.60449	3.32605	3.16397	5.21347	5.0419	7.1507	6.62534	9.99826
														310.5	0	0.46408	1.32748	0.79297	2.14667	1.58261	3.70615	3.29135	5.16312	5.08566	7.21713	6.41208	10.0135
														311.5	0	0.41132	1.04385	0.42734	1.64899	1.53302	3.18155	2.89954	5.14746	5.11377	6.79291	6.31088	9.72873
														312.5	0	0.54922	1.25522	0.71448	2.18768	1.59866	3.25967	3.1351	5.25922	5.03723	6.91049	6.4234	9.819
														313.5	0	0.27072	0.94507	0.5961	1.75955	1.33615	3.09717	3.03979	4.84866	4.68332	6.72025	6.16443	9.49905
														314.5	0	0.36563	1.02594	0.50745	1.84824	1.43576	3.33975	2.84644	4.8674	4.73605	6.55347	6.03238	9.30923
														315.5	0	0.17343	1.37357	0.45001	1.94391	1.50449	3.13699	2.89954	4.93066	4.53214	6.55188	5.86755	9.42719
														316.5	0	0.33087	1.08176	0.66486	1.83844	1.38184	3.03857	2.905	4.87131	4.61572	6.573	5.90817	9.18109
														317.5	0	0.20157	1.09348	0.67539	1.58493	1.36035	3.28937	2.89603	4.80374	4.62473	6.68393	5.75583	9.24789
														318.5	0	0.09921	1.11731	0.76599	1.83179	1.64786	3.02957	2.9339	4.8252	4.68213	6.41986	5.92416	9.35373
														319.5	0	0.1582	1.07864	0.50702	1.64432	1.43457	3.20224	2.72845	4.99591	4.56378	6.19055	5.84213	8.99866
														320.5	0	0.13944	1.25012	0.74374	1.82202	1.43573	3.26434	3.06787	4.91348	4.5751	6.42374	6.12769	8.9053
														321.5	0	-0.00781	1.10052	0.41171	1.56619	1.40762	2.86124	2.60538	4.68497	4.28683	6.2933	5.66403	8.66583
														322.5	0	-0.02579	1.0224	0.37033	1.57166	1.26309	2.6163	2.60345	4.40881	4.31183	6.05423	5.44879	8.61664
														323.5	0	0.2164	0.9751	0.39374	1.97751	1.22168	2.90536	2.63663	4.41153	4.47626	6.06281	5.82532	8.68381
														324.5	0	0.24179	1.05716	0.33984	1.64432	1.18771	2.92374	2.77338	4.48654	4.48135	6.064	5.75308	8.74866
														325.5	0	0.13748	0.73254	0.20117	1.53925	1.13498	2.64951	2.65424	4.35413	4.06848	6.03314	5.42847	8.48538
														326.5	0	0.12424	0.82398	0.14102	1.70016	1.37872	2.71671	2.3179	4.28302	4.11496	5.77222	5.6445	8.32602
														327.5	0	0.27383	1.19467	0.52969	1.7959	1.29239	2.79367	2.67767	4.34476	4.0759	6.01169	5.72653	8.56039
														328.5	0	0.13672	1.00168	0.5668	1.65213	1.2287	2.90067	2.62415	4.36234	4.30673	5.84601	5.50308	8.36664
														329.5	0	0.22537	1.09232	0.27344	1.74469	1.3584	2.81433	2.70694	4.49084	4.26495	5.73859	5.41754	8.34555
														330.5	0	0.21719	1.04739	0.47031	1.91656	1.38965	2.76474	2.76398	4.49005	3.95166	5.7937	5.37183	8.2424
														331.5	0	0.18439	0.78253	0.25079	1.64862	1.15723	2.59677	2.5968	4.19864	3.69659	5.55307	5.14645	8.12915
														332.5	0	0.01877	0.80795	0.06561	1.59509	0.89786	2.66162	2.44406	4.24121	3.77823	5.59174	5.17184	7.95959
														333.5	0	0.31601	1.19818	0.21719	1.75134	1.10724	2.97607	2.44876	4.4256	3.8923	5.65503	5.27103	8.18539
														334.5	0	0.01874	1.0806	0.21915	1.52985	1.2326	2.8577	2.14914	4.1424	3.83954	5.41672	5.16675	8.01154
														335.5	0	0.15155	0.74271	0.17539	1.50641	1.15097	2.58231	2.38	4.22714	4.104	5.40616	4.9144	7.61896
														336.5	0	0.06171	0.99582	0.38791	1.5365	1.14746	2.67334	2.1554	4.10529	4.0712	5.42923	5.17651	8.0553
														337.5	0	0.25232	0.73917	0.13358	1.54196	1.05566	2.88113	2.79092	4.42871	4.03058	5.5058	5.06558	7.87366
														338.5	0	0.20624	0.65326	0.27304	1.64743	0.93924	2.55026	2.40536	4.09943	3.83292	5.29953	5.00931	7.52405
														339.5	0	-0.00156	0.56342	0.16132	1.63141	0.93536	2.50186	2.56516	3.8381	3.68137	5.21283	4.83978	7.46939
														340.5	0	0.23944	0.66534	0.14294	1.31812	1.09863	2.59247	2.31592	4.17752	3.63721	5.09601	4.65814	7.37051
														341.5	0	-0.11639	0.27747	-0.11758	1.38962	0.83575	2.15497	1.79562	3.68851	3.5177	4.89368	4.68512	6.95062

## Sheet: Figure 6
Figure 6C
		WT	MPnif97	MPnif1	MPnif2	MPnif3
0 mM	replicate 1	3693.26	27.298	36.332	3874.4	33.892
	replicate 2	3176.98	26.122	24.638	3523.13	22.672
	replicate 3	3364.86	27.324	28.243	3178.34	28.045
	replicate 4	3827.43	32.283	27.428	3655.14	26.151
	replicate 5	3523.32	27.846	30.637	3576.98	28.203
100 mM	replicate 1	0	0	1.322	576.235	0
	replicate 2	2.147	3.243	4.367	648.893	0
	replicate 3	1.638	1.193	0	593.512	1.293
	replicate 4	0		0	604.328	3.045
	replicate 5	1.243	0	0	583.245	0
Figure 6D
		WT	MPnif97	MPnif1	MPnif2	MPnif3
0 mM	replicate 1	1307.81	0.984654	0.99141	1278.38	0.896887
	replicate 2	1606.43	1.24798	1.07668	1308.87	1.22937
	replicate 3	1638.94	0.962943	0.991227	1222.66	0.964987
100 mM	replicate 1	1.12388	1.02627	1.00085	76.3555	1.36869
	replicate 2	0.956988	0.915122	1.07048	89.2803	1.39651
	replicate 3	0.989273	0.846092	0.865724	88.3789	1.13368
